# Supplementary material for: TRMT6‐Mediated m1A Modification of CDK9 mRNA is a Dual‐Pronged Pathogenic Driver for HBV‐Related Hepatocellular Carcinoma
Source: Adv Sci (Weinh). 2026 Apr 20;13(39):e14172. doi: 10.1002/advs.202514172 (PMC13334973; doi:10.1002/advs.202514172)
Supplement: Supplementary file 2 — Supporting File 2: advs75266‐sup‐0002‐Data.zip. [file ADVS-13-e14172-s001.zip]

Archive with 2 entries (2 files):
- GSE Analysis code.pdf
- Supplementary Figures WB Original Stripps.pptx
