# Supplementary material for: TRMT6‐Mediated m1A Modification of CDK9 mRNA is a Dual‐Pronged Pathogenic Driver for HBV‐Related Hepatocellular Carcinoma
Source: Adv Sci (Weinh). 2026 Apr 20;13(39):e14172. doi: 10.1002/advs.202514172 (PMC13334973; doi:10.1002/advs.202514172)
Supplement: Supplementary file 3 — Supporting File 3: advs75266‐sup‐0003‐TableS1.xlsx. [file ADVS-13-e14172-s004.xlsx]

## Sheet: The terms related to the viral 
Table S1. The terms related to the viral processes and life cycles
	ONTOLOGY	ID	Description	GeneRatio	BgRatio	RichFactor	ID	FoldEnrichment	zScore	pvalue	p.adjust	qvalue	ID	geneID	Count
GO:0016032	BP	GO:0016032	viral process	52/773	428/18888	0.121495	GO:0016032	2.9687	8.51015	2.11249e-12	3.02904e-10	2.55866e-10	GO:0016032	HSP90AB1/CDK9/HSPA1A/CCNT1/EEF1A1/DDX5/PPIB/CANX/P4HB/PPIA/LARP7/PCBP1/RPSA/ILF3/VCP/DDX3X/PABPC1/RAN/EIF3L/PCBP2/PDCD6IP/SLC3A2/EIF3F/SLC1A5/TFRC/TARDBP/EIF3A/EIF3G/VAPB/PTBP1/EIF3B/HEXIM1/STAU1/TRIM28/CFL1/MAVS/ITGB1/LTF/RAB1A/GSN/EIF3D/DEK/CTSB/STOM/VPS37C/LARP1/SSB/KPNA2/CHMP1A/IST1/LGALS1/SNX3	52
GO:0019058	BP	GO:0019058	viral life cycle	36/773	319/18888	0.112853	GO:0019058	2.75752	6.53962	3.8414e-08	1.6709e-06	1.41142e-06	GO:0019058	HSP90AB1/HSPA1A/EEF1A1/DDX5/PPIB/P4HB/PPIA/PCBP1/RPSA/ILF3/VCP/DDX3X/PABPC1/PCBP2/PDCD6IP/SLC3A2/SLC1A5/TFRC/VAPB/STAU1/TRIM28/MAVS/ITGB1/LTF/RAB1A/GSN/DEK/CTSB/STOM/VPS37C/LARP1/KPNA2/CHMP1A/IST1/LGALS1/SNX3	36
GO:0075522	BP	GO:0075522	IRES-dependent viral translational initiation	7/773	11/18888	0.636364	GO:0075522	15.5493	9.97069	5.35036e-08	2.20718e-06	1.86443e-06	GO:0075522	PCBP2/EIF3F/EIF3A/PTBP1/EIF3B/EIF3D/SSB	7
GO:0019081	BP	GO:0019081	viral translation	9/773	21/18888	0.428571	GO:0019081	10.472	8.97123	5.80402e-08	2.34913e-06	1.98434e-06	GO:0019081	EIF3L/PCBP2/EIF3F/EIF3A/EIF3G/PTBP1/EIF3B/EIF3D/SSB	9
GO:0019079	BP	GO:0019079	viral genome replication	18/773	129/18888	0.139535	GO:0019079	3.40949	5.6724	5.27415e-06	0.000128811	0.000108808	GO:0019079	EEF1A1/DDX5/PPIB/PPIA/PCBP1/ILF3/VCP/DDX3X/PABPC1/PCBP2/VAPB/STAU1/TRIM28/MAVS/LTF/DEK/STOM/LARP1	18
GO:0019080	BP	GO:0019080	viral gene expression	15/773	102/18888	0.147059	GO:0019080	3.59333	5.42492	1.67243e-05	0.000349386	0.00029513	GO:0019080	CDK9/CCNT1/CANX/LARP7/EIF3L/PCBP2/EIF3F/TARDBP/EIF3A/EIF3G/PTBP1/EIF3B/HEXIM1/EIF3D/SSB	15
GO:0050792	BP	GO:0050792	regulation of viral process	19/773	168/18888	0.113095	GO:0050792	2.76344	4.74259	6.03056e-05	0.0010471	0.000884499	GO:0050792	DDX5/P4HB/PPIA/LARP7/ILF3/DDX3X/PABPC1/VAPB/HEXIM1/STAU1/TRIM28/MAVS/LTF/GSN/STOM/LARP1/KPNA2/LGALS1/SNX3	19
GO:0048524	BP	GO:0048524	positive regulation of viral process	10/773	64/18888	0.15625	GO:0048524	3.81792	4.6646	0.000254194	0.00377467	0.0031885	GO:0048524	P4HB/PPIA/DDX3X/PABPC1/VAPB/STAU1/STOM/LARP1/KPNA2/LGALS1	10
GO:1903900	BP	GO:1903900	regulation of viral life cycle	16/773	143/18888	0.111888	GO:1903900	2.73395	4.29946	0.000254758	0.00377467	0.0031885	GO:1903900	DDX5/P4HB/PPIA/ILF3/DDX3X/PABPC1/VAPB/STAU1/TRIM28/MAVS/LTF/GSN/LARP1/KPNA2/LGALS1/SNX3	16
GO:0045069	BP	GO:0045069	regulation of viral genome replication	11/773	85/18888	0.129412	GO:0045069	3.16213	4.12696	0.000677831	0.0082097	0.00693482	GO:0045069	DDX5/PPIA/ILF3/DDX3X/PABPC1/VAPB/STAU1/TRIM28/MAVS/LTF/LARP1	11
GO:0045070	BP	GO:0045070	positive regulation of viral genome replication	6/773	31/18888	0.193548	GO:0045070	4.72929	4.29262	0.00141138	0.0150085	0.0126779	GO:0045070	PPIA/DDX3X/PABPC1/VAPB/STAU1/LARP1	6
GO:0044794	BP	GO:0044794	positive regulation by host of viral process	4/773	20/18888	0.2	GO:0044794	4.88693	3.59262	0.00798651	0.0609418	0.0514782	GO:0044794	EEF1A1/PPIB/CFL1/STOM	4
GO:0048525	BP	GO:0048525	negative regulation of viral process	9/773	93/18888	0.0967742	GO:0048525	2.36465	2.72516	0.0138413	0.0937876	0.0792233	GO:0048525	PPIA/LARP7/ILF3/HEXIM1/TRIM28/MAVS/LTF/GSN/SNX3	9
GO:0044788	BP	GO:0044788	modulation by host of viral process	6/773	49/18888	0.122449	GO:0044788	2.992	2.8841	0.0144121	0.0960444	0.0811297	GO:0044788	EEF1A1/PPIB/CFL1/LTF/STOM/FASN	6
