# Supplementary material for: TRMT6‐Mediated m1A Modification of CDK9 mRNA is a Dual‐Pronged Pathogenic Driver for HBV‐Related Hepatocellular Carcinoma
Source: Adv Sci (Weinh). 2026 Apr 20;13(39):e14172. doi: 10.1002/advs.202514172 (PMC13334973; doi:10.1002/advs.202514172)
Supplement: Supplementary file 4 — Supporting File 4: advs75266‐sup‐0004‐TableS3.xlsx. [file ADVS-13-e14172-s003.xlsx]

## Sheet: Supplemental Table S8
Table S13. The effect of FIT-039 on phosphorylation intensity of TARDBP at Ser254
Protein Group	Accession	Top	Peptide	Unique	-10LgP	Mass	Length	ppm	m/z	z	RT	Scan	Source File	Area T_DMSO	Area T_FIT-039	#Feature	Start	End	PTM	AScore	Found By
1	AAH95435.1	TRUE	ADDQIAQSLC(+57.02)GEDLIIK	TRUE	91.93	1887.92	17	0.8	944.97	2	56.9105	27320	ZLF_T_D.raw	1550000	599000	2	235	251	Carbamidomethylation		DB Search
1	AAH95435.1	TRUE	AGSGSGFN(+0.98)GGFGSSM(+15.99)DSK	TRUE	91.96	1665.66	18	2.1	833.838	2	34.9216	16297	ZLF_T_D.raw			0	391	408	Deamidation (NQ);Oxidation (M)	N8:Deamidation (NQ):1000.00;M15:Oxidation (M):1000.00	DB Search
1	AAH95435.1	TRUE	AGSGSGFN(+0.98)GGFGSSMDSK	TRUE	91.96	1649.66	18	2	825.84	2	41.1626	19432	ZLF_T_D.raw	572000		1	391	408	Deamidation (NQ)	N8:Deamidation (NQ):1000.00	DB Search
1	AAH95435.1	TRUE	AGSGSGFNGGFGSSMDSK	TRUE	91.53	1648.68	18	1.8	825.348	2	39.6048	18640	ZLF_T_D.raw			0	391	408			DB Search
1	AAH95435.1	TRUE	AGWGNLVYVVNYPK	TRUE	92.61	1578.82	14	4.2	790.42	2	58.271	28019	ZLF_T_D.raw	878000		1	66	79			DB Search
1	AAH95435.1	TRUE	AQ(+0.98)FPGAC(+57.02)GLR	TRUE	17.06	1076.51	10	8.3	539.265	2	41.1626	19384	ZLF_T_D.raw	134000		1	33	42	Deamidation (NQ);Carbamidomethylation	Q2:Deamidation (NQ):1000.00	DB Search
1	AAH95435.1	TRUE	AQFPGAC(+57.02)GLR	TRUE	84.29	1075.52	10	2.5	538.77	2	39.5888	18686	ZLF_T_D.raw	320000		1	33	42	Carbamidomethylation		DB Search
1	AAH95435.1	TRUE	C(+57.02)DC(+57.02)KLPNSK	TRUE	91.94	1120.5	9	1.9	561.259	2	30.0651	13865	ZLF_T_D.raw	939000		1	173	181	Carbamidomethylation;Carbamidomethylation		DB Search
1	AAH95435.1	TRUE	C(+57.02)TEDM(+15.99)TEDELR	TRUE	92.5	1413.54	11	1.8	707.778	2	27.0804	12407	ZLF_T_D.raw	1350000	1240000	2	198	208	Carbamidomethylation;Oxidation (M)	C1:Oxidation (M):1000.00	DB Search
1	AAH95435.1	TRUE	C(+57.02)TEDMTEDELR	TRUE	92.26	1397.54	11	1.8	699.78	2	34.6099	16141	ZLF_T_D.raw	5830000	5710000	4	198	208	Carbamidomethylation		DB Search
1	AAH95435.1	TRUE	DC(+57.02)KLPNSK	TRUE	68.99	960.47	8	1.6	481.243	2	21.8517	9674	ZLF_T_F.raw	10100	20600	2	174	181	Carbamidomethylation		DB Search
1	AAH95435.1	TRUE	DETDASSAVK	TRUE	50.26	1021.46	10	1.8	511.736	2	22.0046	9541	ZLF_T_D.raw	264000	133000	2	86	95			DB Search
1	AAH95435.1	TRUE	DLKT(+79.97)GHSKGFGFVR	TRUE	27.57	1627.79	14	1.1	543.604	3	28.5809	13109	ZLF_T_D.raw	69500		1	138	151	Phosphorylation (STY)	T4:Phosphorylation (STY):6.63	DB Search
1	AAH95435.1	TRUE	DVFIPKPFR	TRUE	92.55	1117.63	9	1.7	559.822	2	52.2061	24972	ZLF_T_D.raw	672000	379000	2	219	227			DB Search
1	AAH95435.1	TRUE	EDLIIK	TRUE	91.8	729.427	6	1.5	365.721	2	37.9502	17813	ZLF_T_D.raw	1370000	774000	2	246	251			DB Search
1	AAH95435.1	TRUE	EPNQAFGSGNN	TRUE	18.56	1133.47	11	2	567.745	2	26.0639	11896	ZLF_T_D.raw	414000		1	362	372			DB Search
1	AAH95435.1	TRUE	EPNQAFGSGNNSY	TRUE	92.66	1383.57	13	2.1	692.793	2	36.4297	17067	ZLF_T_D.raw	997000	1090000	2	362	374			DB Search
1	AAH95435.1	TRUE	EPNQAFGSGNNSYSG	TRUE	85.58	1527.62	15	1	764.819	2	34.5229	15958	ZLF_T_F.raw		355000	1	362	376			DB Search
1	AAH95435.1	TRUE	EPNQAFGSGNNSYSGSN	TRUE	92.67	1728.7	17	1.1	865.357	2	33.2932	15508	ZLF_T_D.raw	639000	465000	2	362	378			DB Search
1	AAH95435.1	TRUE	EPNQAFGSGNNSYSGSNSGAAIG	TRUE	92.66	2184.93	23	1.3	1093.47	2	42.2773	19987	ZLF_T_D.raw	424000		1	362	384			DB Search
1	AAH95435.1	TRUE	EYETQVK	TRUE	68.36	895.429	7	0.3	896.436	1	32.7974	15142	ZLF_T_F.raw		543000	1	154	160			DB Search
1	AAH95435.1	TRUE	EYFSTF	TRUE	84.94	792.333	6	2.3	793.342	1	53.1446	25253	ZLF_T_F.raw		16300	1	122	127			DB Search
1	AAH95435.1	TRUE	FADDQIAQSLC(+57.02)GEDLIIK	TRUE	91.85	2034.99	18	0.5	679.339	3	58.2378	27981	ZLF_T_D.raw	97100		1	234	251	Carbamidomethylation		DB Search
1	AAH95435.1	TRUE	FGEVLM(+15.99)VQVK	TRUE	38.95	1164.62	10	-4.1	583.315	2	44.4407	20908	ZLF_T_F.raw			0	127	136	Oxidation (M)	M6:Oxidation (M):1000.00	DB Search
1	AAH95435.1	TRUE	FGGNPG	TRUE	84.77	547.239	6	2	548.247	1	19.5341	8261	ZLF_T_F.raw		305000	1	276	281			DB Search
1	AAH95435.1	TRUE	FGGNPGGFGN	TRUE	30.12	922.393	10	2.3	462.205	2	38.8285	18250	ZLF_T_D.raw	480000		1	276	285			DB Search
1	AAH95435.1	TRUE	FGGNPGGFGN(+0.98)QGGFGN	TRUE	82.17	1483.61	16	1.5	742.814	2	49.6589	23624	ZLF_T_D.raw	1240000	1170000	2	276	291	Deamidation (NQ)	N10:Deamidation (NQ):10.11	DB Search
1	AAH95435.1	TRUE	FGGNPGGFGN(+0.98)QGGFGN(+0.98)SR	TRUE	91.47	1727.73	18	1.5	864.873	2	45.9552	21629	ZLF_T_D.raw	76900000	54600000	4	276	293	Deamidation (NQ);Deamidation (NQ)	N10:Deamidation (NQ):71.27;N16:Deamidation (NQ):81.79	DB Search
1	AAH95435.1	TRUE	FGGNPGGFGN(+0.98)QGGFGNSR	TRUE	91.89	1726.74	18	1.5	864.381	2	45.3373	21500	ZLF_T_D.raw	894000000	520000000	10	276	293	Deamidation (NQ)	N10:Deamidation (NQ):15.10	DB Search
1	AAH95435.1	TRUE	FGGNPGGFGNQ	TRUE	92.27	1050.45	11	2.2	526.234	2	38.4807	18062	ZLF_T_D.raw	638000	517000	2	276	286			DB Search
1	AAH95435.1	TRUE	FGGNPGGFGNQ(+0.98)GGFGNSR	TRUE	84.1	1726.74	18	1.9	576.59	3	44.5662	20996	ZLF_T_F.raw		470000	1	276	293	Deamidation (NQ)	Q11:Deamidation (NQ):8.14	DB Search
1	AAH95435.1	TRUE	FGGNPGGFGNQG	TRUE	91.7	1107.47	12	2.1	554.745	2	38.2619	17952	ZLF_T_D.raw	1780000	1690000	2	276	287			DB Search
1	AAH95435.1	TRUE	FGGNPGGFGNQGG	TRUE	92.23	1164.49	13	1	583.255	2	38.0785	17866	ZLF_T_D.raw	1030000	753000	2	276	288			DB Search
1	AAH95435.1	TRUE	FGGNPGGFGNQGGF	TRUE	83.95	1311.56	14	1.1	656.79	2	51.7246	24515	ZLF_T_F.raw		217000	1	276	289			DB Search
1	AAH95435.1	TRUE	FGGNPGGFGNQGGFG	TRUE	92.02	1368.58	15	2.2	685.301	2	50.0405	23849	ZLF_T_D.raw	1970000	1350000	2	276	290			DB Search
1	AAH95435.1	TRUE	FGGNPGGFGNQGGFGN	TRUE	89.51	1482.63	16	1.8	742.322	2	48.2717	22941	ZLF_T_D.raw	5930000	7050000	2	276	291			DB Search
1	AAH95435.1	TRUE	FGGNPGGFGNQGGFGN(+0.98)SR	TRUE	91.94	1726.74	18	1.2	864.381	2	44.1036	20873	ZLF_T_D.raw	893000000	517000000	9	276	293	Deamidation (NQ)	N16:Deamidation (NQ):112.62	DB Search
1	AAH95435.1	TRUE	FGGNPGGFGNQGGFGN(+0.98)SRG	TRUE	15.44	1783.77	19	3.1	892.893	2	45.8294	21541	ZLF_T_F.raw		6260000	1	276	294	Deamidation (NQ)	N16:Deamidation (NQ):46.17	DB Search
1	AAH95435.1	TRUE	FGGNPGGFGNQGGFGNS	TRUE	92.53	1569.66	17	2.8	785.839	2	47.9966	22849	ZLF_T_D.raw	206000		1	276	292			DB Search
1	AAH95435.1	TRUE	FGGNPGGFGNQGGFGNSR	TRUE	91.89	1725.76	18	1.9	863.889	2	42.3854	20033	ZLF_T_D.raw	811000000	631000000	11	276	293			DB Search
1	AAH95435.1	TRUE	FGGNPGGFGNQGGFGNSRG	TRUE	91.68	1782.78	19	2.1	892.4	2	42.3658	20010	ZLF_T_D.raw	29900000	16900000	4	276	294			DB Search
1	AAH95435.1	TRUE	FGNQGGFGNSR	TRUE	91.53	1139.51	11	1.6	570.764	2	28.3594	13027	ZLF_T_D.raw	883000	735000	2	283	293			DB Search
1	AAH95435.1	TRUE	FTEYETQ(+0.98)VK	TRUE	91.59	1144.53	9	1.2	573.272	2	34.0149	15842	ZLF_T_D.raw	14800000	8920000	2	152	160	Deamidation (NQ)	Q7:Deamidation (NQ):1000.00	DB Search
1	AAH95435.1	TRUE	FTEYETQ(+0.98)VKVM(+15.99)SQR	TRUE	51.43	1761.82	14	3	588.284	3	48.2383	22832	ZLF_T_F.raw		117000	1	152	165	Deamidation (NQ);Oxidation (M)	Q7:Deamidation (NQ):19.69	DB Search
1	AAH95435.1	TRUE	FTEYETQVK	TRUE	92.05	1143.54	9	1.8	572.781	2	32.3988	14971	ZLF_T_D.raw	1160000000	759000000	11	152	160			DB Search
1	AAH95435.1	TRUE	FTEYETQVKVM(+15.99)SQR	TRUE	92.32	1760.84	14	2.3	587.955	3	35.6294	16680	ZLF_T_D.raw	134000		1	152	165	Oxidation (M)	M11:Oxidation (M):1000.00	DB Search
1	AAH95435.1	TRUE	GEDLIIK	TRUE	67.88	786.449	7	2.7	394.233	2	38.2605	17818	ZLF_T_F.raw			0	245	251			DB Search
1	AAH95435.1	TRUE	GEVLMVQVK	TRUE	91.94	1001.56	9	0.8	501.787	2	45.6481	21653	ZLF_T_D.raw	1210000	651000	3	128	136			DB Search
1	AAH95435.1	TRUE	GFGFVR	TRUE	91.86	681.36	6	1.4	682.368	1	41.1944	19508	ZLF_T_D.raw	64300000	43500000	4	146	151			DB Search
1	AAH95435.1	TRUE	GFGNQ(+0.98)GGFGNSR	TRUE	29.9	1197.52	12	1.8	599.766	2	33.896	15763	ZLF_T_D.raw	98500		1	282	293	Deamidation (NQ)	Q5:Deamidation (NQ):8.14	DB Search
1	AAH95435.1	TRUE	GFGNQGGFGN(+0.98)SR	TRUE	91.07	1197.52	12	1.4	599.766	2	33.4173	15558	ZLF_T_D.raw	397000		1	282	293	Deamidation (NQ)	N10:Deamidation (NQ):47.14	DB Search
1	AAH95435.1	TRUE	GFGNQGGFGNSR	TRUE	91.42	1196.53	12	2	599.275	2	31.8662	14763	ZLF_T_D.raw	1680000	1240000	2	282	293			DB Search
1	AAH95435.1	TRUE	GGFGNQGGFGNSR	TRUE	86.86	1253.55	13	1.6	627.785	2	32.2032	14948	ZLF_T_D.raw	255000		1	281	293			DB Search
1	AAH95435.1	TRUE	GGFGSSM(+15.99)DSK	TRUE	50.92	987.397	10	1.1	494.706	2	5.6218	2187	ZLF_T_F.raw	4190	90000	2	399	408	Oxidation (M)	M7:Oxidation (M):1000.00	DB Search
1	AAH95435.1	TRUE	GGFGSSMDSK	TRUE	91.61	971.402	10	2.1	486.709	2	26.0919	11917	ZLF_T_D.raw	563000	248000	2	399	408			DB Search
1	AAH95435.1	TRUE	GGGAGLGNNQGSNM(+15.99)GGGM(+15.99)NFGAF	TRUE	92.05	2102.85	23	2.1	1052.44	2	50.3789	24021	ZLF_T_D.raw	1200000	1630000	2	294	316	Oxidation (M);Oxidation (M)	M14:Oxidation (M):1000.00;M18:Oxidation (M):1000.00	DB Search
1	AAH95435.1	TRUE	GGGAGLGNNQGSNM(+15.99)GGGMNFGAF	TRUE	92.63	2086.86	23	3.3	1044.44	2	56.4234	27078	ZLF_T_D.raw	827000	749000	2	294	316	Oxidation (M)	M14:Oxidation (M):51.96	DB Search
1	AAH95435.1	TRUE	GGGAGLGNNQGSNMG	TRUE	84.9	1289.54	15	1.3	645.779	2	28.2484	12863	ZLF_T_F.raw		107000	1	294	308			DB Search
1	AAH95435.1	TRUE	GGGAGLGNNQGSNMGG	TRUE	75.82	1346.56	16	2.3	674.29	2	28.2826	12878	ZLF_T_F.raw	231000	121000	2	294	309			DB Search
1	AAH95435.1	TRUE	GGGAGLGNNQGSNMGGGM(+15.99)NFGAF	TRUE	91.48	2086.86	23	0.5	1044.44	2	53.551	25656	ZLF_T_D.raw	496000	429000	2	294	316	Oxidation (M)	M18:Oxidation (M):46.31	DB Search
1	AAH95435.1	TRUE	GGGAGLGNNQGSNMGGGMNFGAF	TRUE	72.02	2070.86	23	3.2	1036.44	2	58.0401	27737	ZLF_T_F.raw		266000	1	294	316			DB Search
1	AAH95435.1	TRUE	GGNPGGFGNQGGFGNSR	TRUE	91.36	1578.69	17	0.9	790.354	2	35.5867	16637	ZLF_T_D.raw	394000		1	277	293			DB Search
1	AAH95435.1	TRUE	GIS(+79.97)VHISN(+0.98)AEPKHN(+0.98)SN(+0.98)RQLERSGR	TRUE	15.36	2768.3	24	5.3	923.779	3	56.9174	27339	ZLF_T_D.raw	237000		1	252	275	Phosphorylation (STY);Deamidation (NQ);Deamidation (NQ);Deamidation (NQ)	S3:Phosphorylation (STY):0.00;N8:Deamidation (NQ):0.00;N14:Deamidation (NQ):0.00;N16:Deamidation (NQ):0.00	DB Search
1	AAH95435.1	TRUE	GISVHISN	TRUE	92.23	825.434	8	1.6	413.725	2	36.3709	16996	ZLF_T_D.raw	1280000	907000	2	252	259			DB Search
1	AAH95435.1	TRUE	GISVHISN(+0.98)AEPK	TRUE	92.25	1251.65	12	1.7	626.831	2	38.3604	18072	ZLF_T_D.raw	84300000	67800000	7	252	263	Deamidation (NQ)	N8:Deamidation (NQ):1000.00	DB Search
1	AAH95435.1	TRUE	GISVHISNA	TRUE	59.81	896.472	9	1.9	449.244	2	37.6616	17695	ZLF_T_D.raw	598000		1	252	260			DB Search
1	AAH95435.1	TRUE	GISVHISNAE	TRUE	92.5	1025.51	10	2.1	513.765	2	38.5411	18100	ZLF_T_D.raw	364000	447000	2	252	261			DB Search
1	AAH95435.1	TRUE	GISVHISNAEPK	TRUE	92.24	1250.66	12	1	626.339	2	35.673	16820	ZLF_T_D.raw	1350000000	670000000	6	252	263			DB Search
1	AAH95435.1	TRUE	GISVHISNAEPKH	TRUE	83.9	1387.72	13	1.5	463.582	3	33.1817	15267	ZLF_T_F.raw	179000	69600	2	252	264			DB Search
1	AAH95435.1	TRUE	GISVHISNAEPKHN(+0.98)SNR	TRUE	48.23	1859.92	17	2.3	465.989	4	29.0723	13434	ZLF_T_D.raw	168000		1	252	268	Deamidation (NQ)	N14:Deamidation (NQ):0.00	DB Search
1	AAH95435.1	TRUE	GISVHISNAEPKHNSNR	TRUE	92.03	1858.94	17	2.6	465.743	4	27.3974	12565	ZLF_T_D.raw	986000	1140000	4	252	268			DB Search
1	AAH95435.1	TRUE	GMLASQQNQSGPSGNNQNQGNMQR	TRUE	91.72	2545.11	24	2.8	849.381	3	29.6506	13695	ZLF_T_D.raw	152000		1	338	361			DB Search
1	AAH95435.1	TRUE	GN(+0.98)LVYVVN(+0.98)Y(+79.97)PKDNK	TRUE	36.22	1703.78	14	0	426.952	4	24.7437	11101	ZLF_T_F.raw		43700	1	69	82	Deamidation (NQ);Deamidation (NQ);Phosphorylation (STY)	N2:Deamidation (NQ):28.74;N8:Deamidation (NQ):10.19;Y9:Phosphorylation (STY):25.70	DB Search
1	AAH95435.1	TRUE	GNLVYVVNYPK	TRUE	91.94	1264.68	11	1.7	633.349	2	49.9812	23830	ZLF_T_D.raw	844000	700000	3	69	79			DB Search
1	AAH95435.1	TRUE	GNPGGFGN(+0.98)QGGFGNSR	TRUE	71.13	1522.65	16	2.5	762.337	2	36.9314	17219	ZLF_T_D.raw	582000		1	278	293	Deamidation (NQ)	N8:Deamidation (NQ):0.00	DB Search
1	AAH95435.1	TRUE	GNPGGFGNQ(+0.98)GGFGNSR	TRUE	84.81	1522.65	16	2.8	762.337	2	37.3693	17502	ZLF_T_D.raw	320000		1	278	293	Deamidation (NQ)	Q9:Deamidation (NQ):10.11	DB Search
1	AAH95435.1	TRUE	GNPGGFGNQGGFGN(+0.98)SR	TRUE	88.55	1522.65	16	2.5	762.337	2	36.9314	17266	ZLF_T_D.raw	582000	692000	2	278	293	Deamidation (NQ)	N14:Deamidation (NQ):36.47	DB Search
1	AAH95435.1	TRUE	GNPGGFGNQGGFGNSR	TRUE	91.8	1521.67	16	1.8	761.844	2	35.5534	16614	ZLF_T_D.raw	2180000	1170000	2	278	293			DB Search
1	AAH95435.1	TRUE	GNQGGFGNSR	TRUE	39.92	992.442	10	1.1	497.229	2	2.6662	2174	ZLF_T_F.raw		48300	1	284	293			DB Search
1	AAH95435.1	TRUE	GTVLLSTVTAQ(+0.98)FPGAC(+57.02)GLR	TRUE	17.94	1948.01	19	5.1	650.347	3	48.9015	23300	ZLF_T_D.raw	270000		1	24	42	Deamidation (NQ);Carbamidomethylation	Q11:Deamidation (NQ):1000.00	DB Search
1	AAH95435.1	TRUE	GWGNLVYVVNYPK	TRUE	91.8	1507.78	13	1.3	754.899	2	58.0123	27900	ZLF_T_D.raw	396000		1	67	79			DB Search
1	AAH95435.1	TRUE	HISN(+0.98)AEPK	TRUE	21.63	895.44	8	1.8	448.728	2	36.0043	16834	ZLF_T_D.raw			0	256	263	Deamidation (NQ)	N4:Deamidation (NQ):1000.00	DB Search
1	AAH95435.1	TRUE	HISNAEPK	TRUE	92.09	894.456	8	2.5	448.236	2	36.0807	16872	ZLF_T_D.raw			0	256	263			DB Search
1	AAH95435.1	TRUE	HM(+15.99)IDGRW	TRUE	23.99	929.418	7	2.5	465.717	2	27.5502	12629	ZLF_T_D.raw	81500		1	166	172	Oxidation (M)	M2:Oxidation (M):1000.00	DB Search
1	AAH95435.1	TRUE	HMIDGR	TRUE	92.25	727.343	6	3.3	364.68	2	21.8196	9868	ZLF_T_D.raw	2460000	24400000	4	166	171			DB Search
1	AAH95435.1	TRUE	ISVHISNAEPK	TRUE	91.99	1193.64	11	1.3	398.888	3	34.1914	15951	ZLF_T_D.raw	244000		1	253	263			DB Search
1	AAH95435.1	TRUE	KM(+15.99)DETDASSAVK	TRUE	92.56	1296.59	12	0.9	433.203	3	18.7995	8189	ZLF_T_D.raw	151000000	165000000	14	84	95	Oxidation (M)	M2:Oxidation (M):1000.00	DB Search
1	AAH95435.1	TRUE	KM(+15.99)DETDASSAVKVK	TRUE	80.82	1523.75	14	1.4	508.925	3	25.2328	11327	ZLF_T_F.raw		82100	1	84	97	Oxidation (M)	M2:Oxidation (M):1000.00	DB Search
1	AAH95435.1	TRUE	KM(+15.99)DETDASSAVKVKR	TRUE	92.13	1679.85	15	2.2	420.971	4	23.7036	10700	ZLF_T_D.raw	228000	145000	2	84	98	Oxidation (M)	M2:Oxidation (M):1000.00	DB Search
1	AAH95435.1	TRUE	KMDETDASSAVK	TRUE	92.16	1280.59	12	2.1	641.304	2	24.3647	11016	ZLF_T_D.raw	371000000	190000000	9	84	95			DB Search
1	AAH95435.1	TRUE	KMDETDASSAVKVK	TRUE	84.35	1507.76	14	1.8	503.593	3	28.04	12754	ZLF_T_F.raw		44800	1	84	97			DB Search
1	AAH95435.1	TRUE	KMDETDASSAVKVKR	TRUE	92.05	1663.86	15	1.8	416.972	4	25.4831	11597	ZLF_T_D.raw	152000	115000	2	84	98			DB Search
1	AAH95435.1	TRUE	KQ(+0.98)S(+79.97)QDEPLRSR	TRUE	22.52	1423.65	11	0.5	356.919	4	24.2134	10808	ZLF_T_F.raw		79800	1	181	191	Deamidation (NQ);Phosphorylation (STY)	Q2:Deamidation (NQ):14.04;S3:Phosphorylation (STY):2.37	DB Search
1	AAH95435.1	TRUE	KQ(+0.98)SQ(+0.98)DEPLR	TRUE	41.41	1101.53	9	7.3	368.187	3	24.5554	11156	ZLF_T_D.raw	308000		1	181	189	Deamidation (NQ);Deamidation (NQ)	Q2:Deamidation (NQ):1000.00;Q4:Deamidation (NQ):1000.00	DB Search
1	AAH95435.1	TRUE	KQSQ(+0.98)DEPLRSRK	TRUE	17.41	1471.77	12	-7.4	491.595	3	48.1679	22810	ZLF_T_F.raw		107000	1	181	192	Deamidation (NQ)	Q4:Deamidation (NQ):0.00	DB Search
1	AAH95435.1	TRUE	KQSQDEPLR	TRUE	90.7	1099.56	9	1.3	367.528	3	10.4425	4433	ZLF_T_D.raw	1090000	736000	4	181	189			DB Search
1	AAH95435.1	TRUE	KQSQDEPLRSR	TRUE	25.05	1342.7	11	1.6	448.573	3	5.6716	1924	ZLF_T_D.raw	47800		1	181	191			DB Search
1	AAH95435.1	TRUE	KRAVQ(+0.98)K	TRUE	66.75	729.45	6	1	365.732	2	14.7035	6033	ZLF_T_F.raw		38100	1	97	102	Deamidation (NQ)	Q5:Deamidation (NQ):1000.00	DB Search
1	AAH95435.1	TRUE	KT(+79.97)T(+79.97)EQDLK	TRUE	16.02	1121.44	8	1.7	374.821	3	18.7595	8169	ZLF_T_F.raw		27800	1	114	121	Phosphorylation (STY);Phosphorylation (STY)	T2:Phosphorylation (STY):1000.00;T3:Phosphorylation (STY):1000.00	DB Search
1	AAH95435.1	TRUE	KTSDLIVLGLPWK	TRUE	33.87	1468.87	13	1.6	490.63	3	58.6681	28211	ZLF_T_D.raw			0	102	114			DB Search
1	AAH95435.1	TRUE	KVFVGR	TRUE	92.07	704.433	6	1.6	353.224	2	22.8397	10336	ZLF_T_D.raw	967000000	357000000	5	192	197			DB Search
1	AAH95435.1	TRUE	LASQQ(+0.98)NQSGPSGNNQNQGNM(+15.99)QR	TRUE	83.43	2374.03	22	1.6	792.352	3	23.7333	10598	ZLF_T_F.raw		233000	1	340	361	Deamidation (NQ);Oxidation (M)	Q5:Deamidation (NQ):0.00	DB Search
1	AAH95435.1	TRUE	LASQQNQSGPSGNN(+0.98)QNQGNMQR	TRUE	90.01	2358.04	22	1.6	787.021	3	24.1452	10894	ZLF_T_D.raw	381000		1	340	361	Deamidation (NQ)	N14:Deamidation (NQ):11.06	DB Search
1	AAH95435.1	TRUE	LASQQNQSGPSGNNQNQGNM(+15.99)QR	TRUE	79.98	2373.05	22	1.1	792.024	3	23.4242	10433	ZLF_T_F.raw		210000	1	340	361	Oxidation (M)	M20:Oxidation (M):1000.00	DB Search
1	AAH95435.1	TRUE	LASQQNQSGPSGNNQNQGNMQR	TRUE	63.25	2357.05	22	1.3	786.692	3	24.609	11007	ZLF_T_F.raw			0	340	361			DB Search
1	AAH95435.1	TRUE	LPN(+0.98)SKQ(+0.98)SQDEPLR	TRUE	76.97	1512.74	13	2.4	505.256	3	31.8662	14790	ZLF_T_D.raw	337000	210000	2	177	189	Deamidation (NQ);Deamidation (NQ)	N3:Deamidation (NQ):15.48;Q6:Deamidation (NQ):5.99	DB Search
1	AAH95435.1	TRUE	LPN(+0.98)SKQSQDEPLR	TRUE	90.3	1511.76	13	1.7	504.927	3	30.4469	13968	ZLF_T_D.raw	1500000	317000	2	177	189	Deamidation (NQ)	N3:Deamidation (NQ):26.52	DB Search
1	AAH95435.1	TRUE	LPNSKQ(+0.98)SQDEPLR	TRUE	59.42	1511.76	13	1.7	504.927	3	30.6944	13953	ZLF_T_F.raw		317000	1	177	189	Deamidation (NQ)	Q6:Deamidation (NQ):0.00	DB Search
1	AAH95435.1	TRUE	LPNSKQSQDEPLR	TRUE	81.82	1510.77	13	2.3	504.6	3	27.2004	12323	ZLF_T_F.raw	595000	492000	2	177	189			DB Search
1	AAH95435.1	TRUE	LSTVTAQFPGAC(+57.02)GLR	TRUE	85.92	1576.8	15	1	789.41	2	51.7668	24744	ZLF_T_D.raw	259000		1	28	42	Carbamidomethylation		DB Search
1	AAH95435.1	TRUE	LVEGILH	TRUE	90.44	779.454	7	1.5	390.735	2	43.0771	20387	ZLF_T_D.raw	460000	370000	2	56	62			DB Search
1	AAH95435.1	TRUE	LVEGILHA	TRUE	92.18	850.491	8	2.4	426.254	2	47.2007	22457	ZLF_T_D.raw	786000	936000	2	56	63			DB Search
1	AAH95435.1	TRUE	LVEGILHAPD	TRUE	92.6	1062.57	10	2.3	532.294	2	49.572	23605	ZLF_T_D.raw	1930000	1830000	2	56	65			DB Search
1	AAH95435.1	TRUE	LVEGILHAPDA	TRUE	92.54	1133.61	11	1.8	567.812	2	50.5001	24088	ZLF_T_D.raw	1180000	609000	2	56	66			DB Search
1	AAH95435.1	TRUE	LVEGILHAPDAG	TRUE	92.64	1190.63	12	1.2	596.323	2	49.868	23762	ZLF_T_D.raw	911000	789000	2	56	67			DB Search
1	AAH95435.1	TRUE	LVEGILHAPDAGWG	TRUE	27.95	1433.73	14	3.2	717.875	2	57.0341	27379	ZLF_T_D.raw			0	56	69			DB Search
1	AAH95435.1	TRUE	LVEGILHAPDAGWGN	TRUE	92.61	1547.77	15	1.2	774.895	2	56.243	26999	ZLF_T_D.raw	772000	890000	2	56	70			DB Search
1	AAH95435.1	TRUE	LVEGILHAPDAGWGNLVYVVNYPK	TRUE	87.27	2623.38	24	3	875.47	3	58.82	28308	ZLF_T_D.raw	3180000	7630000	2	56	79			DB Search
1	AAH95435.1	TRUE	LVEGILHAPDAGWGNLVYVVNYPKDNKR	TRUE	90.64	3136.65	28	2.2	628.338	5	58.271	28031	ZLF_T_D.raw	1170000	1530000	2	56	83			DB Search
1	AAH95435.1	TRUE	LVY(+79.97)VVN(+0.98)YPK	TRUE	32.1	1174.57	9	1.7	392.53	3	28.9464	13224	ZLF_T_F.raw		307000	1	71	79	Phosphorylation (STY);Deamidation (NQ)	Y3:Phosphorylation (STY):26.57	DB Search
1	AAH95435.1	TRUE	LVYVVNYPK	TRUE	81.39	1093.62	9	1.9	547.817	2	47.2903	22324	ZLF_T_F.raw			0	71	79			DB Search
1	AAH95435.1	TRUE	M(+15.99)DETDASSAVK	TRUE	92.17	1168.49	11	1.7	585.254	2	23.459	10533	ZLF_T_D.raw	12800000	8980000	2	85	95	Oxidation (M)	M1:Oxidation (M):1000.00	DB Search
1	AAH95435.1	TRUE	M(+15.99)DETDASSAVKVKR	TRUE	20.08	1551.76	14	1.8	388.947	4	25.5109	11451	ZLF_T_F.raw		53800	1	85	98	Oxidation (M)	M1:Oxidation (M):1000.00	DB Search
1	AAH95435.1	TRUE	MDETDASSAVK	TRUE	92.17	1152.5	11	1.9	577.257	2	25.7779	11753	ZLF_T_D.raw	87800000	63400000	3	85	95			DB Search
1	AAH95435.1	TRUE	MDETDASSAVKVK	TRUE	91.15	1379.66	13	2.6	460.895	3	31.533	14618	ZLF_T_D.raw	149000	241000	2	85	97			DB Search
1	AAH95435.1	TRUE	MDETDASSAVKVKR	TRUE	92.63	1535.76	14	1.9	512.929	3	27.8471	12798	ZLF_T_D.raw	744000	1110000	4	85	98			DB Search
1	AAH95435.1	TRUE	MSEYIR	TRUE	42.94	797.374	6	1.5	399.695	2	29.1323	13330	ZLF_T_F.raw		68500	1	1	6			DB Search
1	AAH95435.1	TRUE	N(+0.98)PVSQC(+57.02)M(+15.99)R	TRUE	91.84	1007.42	8	1.4	504.716	2	19.6219	8072	ZLF_T_D.raw	109000		1	45	52	Deamidation (NQ);Carbamidomethylation;Oxidation (M)	N1:Deamidation (NQ):33.81	DB Search
1	AAH95435.1	TRUE	NAEPKHNSNR	TRUE	17.48	1165.56	10	7.5	389.53	3	4.5809	2103	ZLF_T_D.raw	993000		2	259	268			DB Search
1	AAH95435.1	TRUE	NGGFGSSMDSK	TRUE	83.75	1085.44	11	3.1	543.731	2	27.0058	12204	ZLF_T_F.raw		13300	1	398	408			DB Search
1	AAH95435.1	TRUE	NKRKM(+15.99)DET(+79.97)DASSAVK	TRUE	26.45	1774.79	15	3.2	592.607	3	26.0944	11893	ZLF_T_D.raw	58300		1	81	95	Oxidation (M);Phosphorylation (STY)	M5:Phosphorylation (STY):38.16	DB Search
1	AAH95435.1	TRUE	NLVYVVNYPK	TRUE	46.18	1207.66	10	1.2	604.838	2	49.9574	23809	ZLF_T_D.raw	1310000	932000	2	70	79			DB Search
1	AAH95435.1	TRUE	NPGGFGNQGGFGNSR	TRUE	91.87	1464.65	15	1.7	733.333	2	35.3052	16492	ZLF_T_D.raw	1330000	991000	2	279	293			DB Search
1	AAH95435.1	TRUE	NPVSQ(+0.98)C(+57.02)M(+15.99)R	TRUE	92.62	1007.42	8	1.4	504.716	2	19.6219	8684	ZLF_T_D.raw	109000	118000	2	45	52	Deamidation (NQ);Carbamidomethylation;Oxidation (M)	Q5:Deamidation (NQ):0.00	DB Search
1	AAH95435.1	TRUE	NPVSQ(+0.98)C(+57.02)MR	TRUE	92.32	991.422	8	2.3	496.719	2	25.9095	11856	ZLF_T_D.raw	518000	379000	2	45	52	Deamidation (NQ);Carbamidomethylation	Q5:Deamidation (NQ):31.27	DB Search
1	AAH95435.1	TRUE	NPVSQC(+57.02)M(+15.99)R	TRUE	92.66	1006.43	8	1.9	504.224	2	13.0948	7875	ZLF_T_D.raw	8020000	9570000	5	45	52	Carbamidomethylation;Oxidation (M)	C6:Oxidation (M):1000.00	DB Search
1	AAH95435.1	TRUE	NPVSQC(+57.02)MR	TRUE	92.28	990.438	8	2.2	496.227	2	24.9869	11347	ZLF_T_D.raw	30800000	24700000	2	45	52	Carbamidomethylation		DB Search
1	AAH95435.1	TRUE	NQGGFGNSR	TRUE	46.19	935.421	9	1.5	468.718	2	0.7431	327	ZLF_T_F.raw			0	285	293			DB Search
1	AAH95435.1	TRUE	NQSGPSGNNQNQGNMQR	TRUE	91.75	1829.78	17	1.3	915.9	2	20.8575	9277	ZLF_T_D.raw	47900		1	345	361			DB Search
1	AAH95435.1	TRUE	NS(+79.97)KQS(+79.97)QDEPLR	TRUE	75.06	1460.57	11	-0.3	487.864	3	21.6211	9722	ZLF_T_D.raw	22200		1	179	189	Phosphorylation (STY);Phosphorylation (STY)	S2:Phosphorylation (STY):1000.00;S5:Phosphorylation (STY):1000.00	DB Search
1	AAH95435.1	TRUE	PGAC(+57.02)GLR	TRUE	52.45	729.359	7	1.7	365.687	2	21.8517	9584	ZLF_T_F.raw		33000	1	36	42	Carbamidomethylation		DB Search
1	AAH95435.1	TRUE	PGGFGNQ(+0.98)GGFGNSR	TRUE	91.77	1351.59	14	1.8	676.804	2	36.2875	17112	ZLF_T_D.raw	3630000	2500000	4	280	293	Deamidation (NQ)	Q7:Deamidation (NQ):27.96	DB Search
1	AAH95435.1	TRUE	PGGFGNQGGFGN(+0.98)SR	TRUE	92.02	1351.59	14	3.1	676.805	2	36.5206	16975	ZLF_T_D.raw	2470000	1580000	4	280	293	Deamidation (NQ)	N12:Deamidation (NQ):91.35	DB Search
1	AAH95435.1	TRUE	PGGFGNQGGFGNSR	TRUE	92.01	1350.61	14	1	676.311	2	34.5487	16095	ZLF_T_D.raw	9410000		1	280	293			DB Search
1	AAH95435.1	TRUE	PVSQC(+57.02)MR	TRUE	91.26	876.395	7	1.5	439.205	2	16.3621	7393	ZLF_T_D.raw	1460000	885000	2	46	52	Carbamidomethylation		DB Search
1	AAH95435.1	TRUE	Q(+0.98)SLC(+57.02)GEDLIIK	TRUE	17.65	1275.64	11	2.7	638.828	2	53.3623	25392	ZLF_T_F.raw		1680000	2	241	251	Deamidation (NQ);Carbamidomethylation	Q1:Deamidation (NQ):1000.00	DB Search
1	AAH95435.1	TRUE	Q(+0.98)SQ(+0.98)DEPLR	TRUE	92.32	973.435	8	2	487.726	2	24.7697	11266	ZLF_T_D.raw	376000		1	182	189	Deamidation (NQ);Deamidation (NQ)	Q1:Deamidation (NQ):1000.00;Q3:Deamidation (NQ):1000.00	DB Search
1	AAH95435.1	TRUE	Q(+0.98)SQDEPLR	TRUE	91.93	972.451	8	2.2	487.234	2	23.6494	10638	ZLF_T_D.raw	8850000	11700000	3	182	189	Deamidation (NQ)	Q1:Deamidation (NQ):26.31	DB Search
1	AAH95435.1	TRUE	Q(+0.98)VKVM(+15.99)S(+79.97)Q(+0.98)RHM(+15.99)IDGR	TRUE	35.62	1797.79	14	3.6	600.273	3	39.0049	18125	ZLF_T_D.raw	731000		1	158	171	Deamidation (NQ);Oxidation (M);Phosphorylation (STY);Deamidation (NQ);Oxidation (M)	Q1:Deamidation (NQ):1000.00;M5:Oxidation (M):1000.00;S6:Phosphorylation (STY):1000.00;Q7:Deamidation (NQ):1000.00;M10:Oxidation (M):1000.00	DB Search
1	AAH95435.1	TRUE	QFPGAC(+57.02)GLR	TRUE	31.54	1004.49	9	6.6	503.254	2	20.3534	9031	ZLF_T_D.raw	323000		1	34	42	Carbamidomethylation		DB Search
1	AAH95435.1	TRUE	QLERSGR	TRUE	61.86	844.452	7	-5.5	423.231	2	28.3705	12904	ZLF_T_F.raw		198000	1	269	275			DB Search
1	AAH95435.1	TRUE	QSGPSGN(+0.98)NQNQGNMQR	TRUE	91.96	1716.72	16	1.5	859.37	2	21.8763	9809	ZLF_T_D.raw	68700		1	346	361	Deamidation (NQ)	N7:Deamidation (NQ):17.01	DB Search
1	AAH95435.1	TRUE	QSGPSGNNQNQGNMQR	TRUE	92.07	1715.74	16	1.6	858.878	2	20.1926	8942	ZLF_T_D.raw	319000	280000	2	346	361			DB Search
1	AAH95435.1	TRUE	QSQ(+0.98)DEPLR	TRUE	92.04	972.451	8	2.2	487.234	2	24.237	10963	ZLF_T_D.raw	8600000		1	182	189	Deamidation (NQ)	Q3:Deamidation (NQ):36.05	DB Search
1	AAH95435.1	TRUE	QSQDEPLR	TRUE	92.11	971.467	8	2.2	486.742	2	22.9457	10369	ZLF_T_D.raw	167000000	114000000	7	182	189			DB Search
1	AAH95435.1	TRUE	QSQDEPLRSR	TRUE	74.51	1214.6	10	1.4	405.875	3	23.104	10257	ZLF_T_F.raw		386000	1	182	191			DB Search
1	AAH95435.1	TRUE	RFGGNPGGFGN(+0.98)QGGFGNSR	TRUE	26.23	1882.85	19	3.4	628.625	3	40.7409	19205	ZLF_T_D.raw	71900		1	275	293	Deamidation (NQ)	N11:Deamidation (NQ):8.69	DB Search
1	AAH95435.1	TRUE	RFGGNPGGFGNQ(+0.98)GGFGNSR	TRUE	91.96	1882.85	19	2.5	628.624	3	40.4387	19011	ZLF_T_D.raw	357000	342000	2	275	293	Deamidation (NQ)	Q12:Deamidation (NQ):0.00	DB Search
1	AAH95435.1	TRUE	RFGGNPGGFGNQGGFGNSR	TRUE	92.06	1881.86	19	2.1	628.296	3	38.7975	18212	ZLF_T_D.raw	1240000	755000	2	275	293			DB Search
1	AAH95435.1	TRUE	RKM(+15.99)DETDASSAVK	TRUE	92.42	1452.69	13	2.2	485.238	3	13.1561	6694	ZLF_T_D.raw	33200000	24400000	6	83	95	Oxidation (M)	M3:Oxidation (M):1000.00	DB Search
1	AAH95435.1	TRUE	RKMDETDASSAVK	TRUE	92.54	1436.69	13	1.4	479.906	3	23.4306	10550	ZLF_T_D.raw	11300000	4090000	3	83	95			DB Search
1	AAH95435.1	TRUE	SGFN(+0.98)GGFGSSM(+15.99)DSK	TRUE	84.63	1393.55	14	2.8	697.782	2	35.601	16514	ZLF_T_F.raw		35500	1	395	408	Deamidation (NQ);Oxidation (M)	N4:Deamidation (NQ):1000.00;M11:Oxidation (M):1000.00	DB Search
1	AAH95435.1	TRUE	SGFNGGFGSSM(+15.99)DSK	TRUE	68.15	1392.56	14	2.9	697.29	2	33.8108	15748	ZLF_T_D.raw	21100		1	395	408	Oxidation (M)	M11:Oxidation (M):1000.00	DB Search
1	AAH95435.1	TRUE	SGPSGNNQNQGNMQR	TRUE	92.56	1587.68	15	2.2	794.849	2	13.4773	5307	ZLF_T_D.raw	122000	136000	2	347	361			DB Search
1	AAH95435.1	TRUE	SKGFGFVR	TRUE	92.61	896.487	8	2	449.252	2	34.8063	16259	ZLF_T_D.raw	372000	199000	2	144	151			DB Search
1	AAH95435.1	TRUE	SKQ(+0.98)SQDEPLR	TRUE	47.6	1187.58	10	1.7	594.797	2	20.2578	8914	ZLF_T_D.raw	37000		1	180	189	Deamidation (NQ)	Q3:Deamidation (NQ):14.04	DB Search
1	AAH95435.1	TRUE	SKQSQDEPLR	TRUE	75.66	1186.59	10	-8.2	396.535	3	15.9001	6805	ZLF_T_F.raw	472000	368000	4	180	189			DB Search
1	AAH95435.1	TRUE	SLC(+57.02)GEDLIIK	TRUE	91.9	1146.6	10	3.2	574.307	2	49.897	23777	ZLF_T_D.raw	838000	578000	3	242	251	Carbamidomethylation		DB Search
1	AAH95435.1	TRUE	SQ(+0.98)RHMIDGR	TRUE	33.12	1099.52	9	-1.2	367.513	3	20.8554	9201	ZLF_T_D.raw	12600		1	163	171	Deamidation (NQ)	Q2:Deamidation (NQ):1000.00	DB Search
1	AAH95435.1	TRUE	SQDEPLR	TRUE	79.86	843.409	7	2.4	422.713	2	21.6893	9706	ZLF_T_D.raw			0	183	189			DB Search
1	AAH95435.1	TRUE	STVTAQFPGAC(+57.02)GLR	TRUE	91.96	1463.72	14	2.1	732.868	2	47.3288	22521	ZLF_T_D.raw	892000	280000	2	29	42	Carbamidomethylation		DB Search
1	AAH95435.1	TRUE	SVHISN(+0.98)AEPK	TRUE	92.12	1081.54	10	2.9	541.779	2	38.3896	18015	ZLF_T_D.raw	4360000	3420000	2	254	263	Deamidation (NQ)	N6:Deamidation (NQ):1000.00	DB Search
1	AAH95435.1	TRUE	SVHISNAEPK	TRUE	92.23	1080.56	10	1.9	541.287	2	35.9078	16757	ZLF_T_D.raw	69700000	49800000	3	254	263			DB Search
1	AAH95435.1	TRUE	TEYETQVK	TRUE	91.29	996.476	8	1.3	499.246	2	32.4541	15062	ZLF_T_D.raw			0	153	160			DB Search
1	AAH95435.1	TRUE	TGHSKGFGFVR	TRUE	92.15	1191.61	11	1.7	398.213	3	29.7313	13646	ZLF_T_D.raw	1960000	1980000	4	141	151			DB Search
1	AAH95435.1	TRUE	TGHSKGFGFVRFTEYETQVK	TRUE	92.49	2317.15	20	1.7	580.296	4	47.9355	22812	ZLF_T_D.raw	493000	549000	2	141	160			DB Search
1	AAH95435.1	TRUE	TSDLIVL	TRUE	69.59	759.438	7	2.7	760.447	1	58.1417	27930	ZLF_T_D.raw	474000		1	103	109			DB Search
1	AAH95435.1	TRUE	TSDLIVLGLPWK	TRUE	92.1	1340.77	12	1.3	671.393	2	59.5757	28669	ZLF_T_D.raw		23600000	3	103	114			DB Search
1	AAH95435.1	TRUE	TTEQ(+0.98)DLK	TRUE	81.28	834.397	7	3.6	418.207	2	2.0714	852	ZLF_T_D.raw	1030		1	115	121	Deamidation (NQ)	Q4:Deamidation (NQ):1000.00	DB Search
1	AAH95435.1	TRUE	TTEQDLK	TRUE	92	833.413	7	1.6	417.714	2	0.0524	6	ZLF_T_D.raw	706000	8090000	2	115	121			DB Search
1	AAH95435.1	TRUE	TTEQDLKEYF	TRUE	92.59	1272.59	10	2	637.302	2	49.5421	23609	ZLF_T_D.raw	534000	657000	2	115	124			DB Search
1	AAH95435.1	TRUE	TVTAQFPGAC(+57.02)GLR	TRUE	91.81	1376.69	13	3.1	689.353	2	46.8941	22283	ZLF_T_D.raw	2100000	577000	2	30	42	Carbamidomethylation		DB Search
1	AAH95435.1	TRUE	VFIPKPFR	TRUE	91.93	1002.6	8	2.4	502.309	2	47.2644	22449	ZLF_T_D.raw	165000		1	220	227			DB Search
1	AAH95435.1	TRUE	VHISNAEPK	TRUE	92.58	993.524	9	1.2	497.77	2	35.845	16683	ZLF_T_D.raw	1490000		1	255	263			DB Search
1	AAH95435.1	TRUE	VMSQRHM(+15.99)IDGR	TRUE	69.14	1344.64	11	1.8	449.221	3	21.8107	9770	ZLF_T_D.raw	2390		1	161	171	Oxidation (M)	M7:Oxidation (M):17.91	DB Search
1	AAH95435.1	TRUE	VTAQFPGAC(+57.02)GLR	TRUE	91.23	1275.64	12	2.3	638.828	2	45.1399	21422	ZLF_T_D.raw	468000		1	31	42	Carbamidomethylation		DB Search
1	AAH95435.1	TRUE	VVNYPK	TRUE	90.4	718.401	6	2.1	360.209	2	24.3992	11076	ZLF_T_D.raw	544000	482000	2	74	79			DB Search
1	AAH95435.1	TRUE	VYVVNYPK	TRUE	44.35	980.533	8	1.6	491.275	2	39.1876	18249	ZLF_T_F.raw		76000	1	72	79			DB Search
1	AAH95435.1	TRUE	WC(+57.02)DC(+57.02)KLPN	TRUE	92.38	1091.45	8	2.3	546.735	2	35.4573	16564	ZLF_T_D.raw	5530000	2010000	4	172	179	Carbamidomethylation;Carbamidomethylation		DB Search
1	AAH95435.1	TRUE	WC(+57.02)DC(+57.02)KLPN(+0.98)SK	TRUE	91.98	1307.56	10	1.4	436.862	3	31.9853	14814	ZLF_T_D.raw	23500000	8940000	6	172	181	Carbamidomethylation;Carbamidomethylation;Deamidation (NQ)	C2:Deamidation (NQ):1000.00	DB Search
1	AAH95435.1	TRUE	WC(+57.02)DC(+57.02)KLPN(+0.98)SKQ(+0.98)SQDEPLR	TRUE	32.54	2262	18	2.6	566.51	4	38.7378	18191	ZLF_T_D.raw	120000		1	172	189	Carbamidomethylation;Carbamidomethylation;Deamidation (NQ);Deamidation (NQ)	C2:Deamidation (NQ):8.19;C4:Deamidation (NQ):4.64	DB Search
1	AAH95435.1	TRUE	WC(+57.02)DC(+57.02)KLPNSK	TRUE	92.05	1306.58	10	1.5	436.535	3	32.2375	14995	ZLF_T_D.raw	119000000	23900000	6	172	181	Carbamidomethylation;Carbamidomethylation		DB Search
1	AAH95435.1	TRUE	YRN(+0.98)PVSQ(+0.98)C(+57.02)MRGVRLVEGILHAPDA	TRUE	64.1	2739.36	24	-7.2	457.564	6	23.9885	10686	ZLF_T_F.raw	90600	63400	2	43	66	Deamidation (NQ);Deamidation (NQ);Carbamidomethylation	N3:Deamidation (NQ):1000.00;Q7:Deamidation (NQ):1000.00	DB Search
1	AAH95435.1	TRUE	YRN(+0.98)PVSQC(+57.02)M(+15.99)R	TRUE	92.08	1326.58	10	1.5	443.202	3	24.8293	11297	ZLF_T_D.raw	569000	456000	2	43	52	Deamidation (NQ);Carbamidomethylation;Oxidation (M)	N3:Deamidation (NQ):55.21	DB Search
1	AAH95435.1	TRUE	YRN(+0.98)PVSQC(+57.02)MR	TRUE	92.08	1310.59	10	2.2	437.87	3	30.5386	14107	ZLF_T_D.raw	2630000	1630000	2	43	52	Deamidation (NQ);Carbamidomethylation	N3:Deamidation (NQ):67.69	DB Search
1	AAH95435.1	TRUE	YRN(+0.98)PVSQC(+57.02)MRG	TRUE	89.95	1367.61	11	2	456.877	3	22.9457	10344	ZLF_T_D.raw	508000	544000	2	43	53	Deamidation (NQ);Carbamidomethylation	N3:Deamidation (NQ):38.03	DB Search
1	AAH95435.1	TRUE	YRNPVS(+79.97)QC(+57.02)MR	TRUE	87.95	1389.57	10	-5.5	464.194	3	23.9231	10813	ZLF_T_D.raw	150000	193000	2	43	52	Phosphorylation (STY);Carbamidomethylation	S6:Phosphorylation (STY):29.88	DB Search
1	AAH95435.1	TRUE	YRNPVS(+79.97)QC(+57.02)MRGVRL	TRUE	49.91	1814.84	14	-7.9	454.715	4	24.8085	11104	ZLF_T_F.raw		42300	1	43	56	Phosphorylation (STY);Carbamidomethylation	S6:Phosphorylation (STY):26.93	DB Search
1	AAH95435.1	TRUE	YRNPVSQ	TRUE	92.1	862.43	7	2.1	432.223	2	25.0516	11342	ZLF_T_D.raw	7420000	3320000	3	43	49			DB Search
1	AAH95435.1	TRUE	YRNPVSQ(+0.98)	TRUE	81.98	863.414	7	-6.7	432.711	2	25.0508	11409	ZLF_T_D.raw	107000		1	43	49	Deamidation (NQ)	Q7:Deamidation (NQ):29.93	DB Search
1	AAH95435.1	TRUE	YRNPVSQ(+0.98)C(+57.02)M(+15.99)R	TRUE	92.66	1326.58	10	2.1	443.202	3	25.2005	11465	ZLF_T_D.raw	2280000	1690000	2	43	52	Deamidation (NQ);Carbamidomethylation;Oxidation (M)	Q7:Deamidation (NQ):19.86	DB Search
1	AAH95435.1	TRUE	YRNPVSQ(+0.98)C(+57.02)MR	TRUE	92.05	1310.59	10	1.7	437.87	3	31.6273	14578	ZLF_T_D.raw	7320000	4180000	2	43	52	Deamidation (NQ);Carbamidomethylation	Q7:Deamidation (NQ):87.75	DB Search
1	AAH95435.1	TRUE	YRNPVSQ(+0.98)C(+57.02)MRG	TRUE	90.28	1367.61	11	1.6	456.877	3	23.3041	10508	ZLF_T_D.raw	3040000	2460000	6	43	53	Deamidation (NQ);Carbamidomethylation	Q7:Deamidation (NQ):42.89	DB Search
1	AAH95435.1	TRUE	YRNPVSQC(+57.02)	TRUE	92.58	1022.46	8	1.8	512.238	2	26.4842	12104	ZLF_T_D.raw	790000	1170000	2	43	50	Carbamidomethylation		DB Search
1	AAH95435.1	TRUE	YRNPVSQC(+57.02)M(+15.99)R	TRUE	92.59	1325.6	10	2	442.874	3	27.1145	12733	ZLF_T_D.raw	76500000	62200000	3	43	52	Carbamidomethylation;Oxidation (M)	C8:Oxidation (M):1000.00	DB Search
1	AAH95435.1	TRUE	YRNPVSQC(+57.02)MR	TRUE	92.6	1309.6	10	2.1	437.542	3	28.5148	13129	ZLF_T_D.raw	372000000	117000000	8	43	52	Carbamidomethylation		DB Search
1	AAH95435.1	TRUE	YRNPVSQC(+57.02)MRG	TRUE	92.48	1366.62	11	1.7	456.549	3	22.6591	10199	ZLF_T_D.raw	65700000	61600000	2	43	53	Carbamidomethylation		DB Search
