# Supplementary material for: TRMT6‐Mediated m1A Modification of CDK9 mRNA is a Dual‐Pronged Pathogenic Driver for HBV‐Related Hepatocellular Carcinoma
Source: Adv Sci (Weinh). 2026 Apr 20;13(39):e14172. doi: 10.1002/advs.202514172 (PMC13334973; doi:10.1002/advs.202514172)
Supplement: Supplementary file 5 — Supporting File 5: advs75266‐sup‐0005‐TableS4.xlsx. [file ADVS-13-e14172-s008.xlsx]

## Sheet: PeptideGroups
Table S4. In vitro kinase activity assessment of CDK9 using TARDBP peptide
Checked	Confidence	Sequence	Annotated Sequence	Modifications	# Protein Groups	# Proteins	# PSMs	Master Protein Accessions	Positions in Master Proteins	Modifications in Master Proteins	# Missed Cleavages	Theo. MH+ [Da]	Sequence Length	Abundances (Scaled): F1: Sample	Abundances (Normalized): F1: Sample	Abundance: F1: Sample	Quan Info	Found in Sample: [S1] F1: Sample	Confidence (by Search Engine): Sequest HT	RT [min] (by Search Engine): Sequest HT	XCorr (by Search Engine): Sequest HT	Top Apex RT [min]
FALSE	High	DLIIKGISVHISNAE	[-].DLIIKGISVHISNAE.[-]		1	1	1	CDK9	CDK9 [1-15]		1	1608.9	15	100	7109085696	7109085696		High	High	41.0384	2.67	41.35
FALSE	High	DLIIKGISVHISNAE	[-].DLIIKGISVHISNAE.[-]	1xAcetyl [N-Term]	1	1	44	CDK9	CDK9 [1-15]	CDK9 1xAcetyl [N-Term]	1	1650.91	15	100	3.82913e+07	3.82913e+07		High	High	52.6815	1.53	46.5
FALSE	High	DLIIKGISVHISNAE	[-].DLIIKGISVHISNAE.[-]	1xPhospho [S]	1	1	6	CDK9	CDK9 [1-15]	CDK9 1xPhospho [S]	1	1688.86	15	100	210461	210461		High	High	52.896	1.33	35.38
FALSE	High	GISVHISNAE	[K].GISVHISNAE.[-]		1	1	2	CDK9	CDK9 [6-15]		0	1026.52	10				No Quan Values	High	High	58.2395	0.65
FALSE	High	GISVHISNAE	[K].GISVHISNAE.[-]	1xPhospho [S3]	1	1	2	CDK9	CDK9 [6-15]	CDK9 1xPhospho [S8]	0	1106.49	10	100	133056	133056		High	High	23.1239	0.64	23.14
FALSE	High	DLIIKGISVHISNAE	[-].DLIIKGISVHISNAE.[-]	1xAcetyl [N-Term]; 1xPhospho [S8]	1	1	1	CDK9	CDK9 [1-15]	CDK9 1xAcetyl [N-Term]; 1xPhospho [S8]	1	1730.87	15				No Quan Values	High	High	56.5347	0.34
