# Supplementary material for: TRMT6‐Mediated m1A Modification of CDK9 mRNA is a Dual‐Pronged Pathogenic Driver for HBV‐Related Hepatocellular Carcinoma
Source: Adv Sci (Weinh). 2026 Apr 20;13(39):e14172. doi: 10.1002/advs.202514172 (PMC13334973; doi:10.1002/advs.202514172)
Supplement: Supplementary file 6 — Supporting File 6: advs75266‐sup‐0006‐TableS5.txt. [file ADVS-13-e14172-s006.txt]

S12-1:
Sequence: DLIIKGISVHISNAE, S12-Phospho (79.96633 Da)
Charge: +3,   Monoisotopic m/z: 563.62836 Da (+2.89 mmu/+5.13 ppm),   MH+: 1688.87054 Da,   RT: 51.1345 min,
Identified with: Sequest HT (v1.17); XCorr:1.09, 
Fragment match tolerance used for search: 0.02 Da
Fragments used for search: -H₂O; y; -NH₃; y; b; b; -H₂O; b; -NH₃; y

Proteins (1): 
- CDK9

S12-2:
Sequence: DLIIKGISVHISNAE, S12-Phospho (79.96633 Da)
Charge: +3,   Monoisotopic m/z: 563.62592 Da (+0.45 mmu/+0.79 ppm),   MH+: 1688.86321 Da,   RT: 52.8960 min,
Identified with: Sequest HT (v1.17); XCorr:1.33, 
Fragment match tolerance used for search: 0.02 Da
Fragments used for search: -H₂O; y; -NH₃; y; b; b; -H₂O; b; -NH₃; y

Proteins (1): 
- CDK9

S3-1:
Sequence: GISVHISNAE, S3-Phospho (79.96633 Da)
Charge: +2,   Monoisotopic m/z: 553.75143 Da (+3.91 mmu/+7.05 ppm),   MH+: 1106.49558 Da,   RT: 23.1239 min,
Identified with: Sequest HT (v1.17); XCorr:0.64, 
Fragment match tolerance used for search: 0.02 Da
Fragments used for search: -H₂O; y; -NH₃; y; b; b; -H₂O; b; -NH₃; y

Proteins (1): 
- CDK9

S3-2:
Sequence: GISVHISNAE, S3-Phospho (79.96633 Da)
Charge: +2,   Monoisotopic m/z: 553.75143 Da (+3.9 mmu/+7.05 ppm),   MH+: 1106.49558 Da,   RT: 23.1214 min,
Identified with: Sequest HT (v1.17); XCorr:0.52, 
Fragment match tolerance used for search: 0.02 Da
Fragments used for search: -H₂O; y; -NH₃; y; b; b; -H₂O; b; -NH₃; y

Proteins (1): 
- CDK9

S8-1:
Sequence: DLIIKGISVHISNAE, S8-Phospho (79.96633 Da)
Charge: +3,   Monoisotopic m/z: 563.62659 Da (+1.12 mmu/+1.98 ppm),   MH+: 1688.86523 Da,   RT: 38.6478 min,
Identified with: Sequest HT (v1.17); XCorr:0.66, 
Fragment match tolerance used for search: 0.02 Da
Fragments used for search: -H₂O; y; -NH₃; y; b; b; -H₂O; b; -NH₃; y

Proteins (1): 
- CDK9

S8-2:
Sequence: DLIIKGISVHISNAE, S8-Phospho (79.96633 Da)
Charge: +3,   Monoisotopic m/z: 563.62513 Da (-0.35 mmu/-0.62 ppm),   MH+: 1688.86083 Da,   RT: 35.3626 min,
Identified with: Sequest HT (v1.17); XCorr:0.84, 
Fragment match tolerance used for search: 0.02 Da
Fragments used for search: -H₂O; y; -NH₃; y; b; b; -H₂O; b; -NH₃; y

Proteins (1): 
- CDK9

S8-3:
Sequence: DLIIKGISVHISNAE, S8-Phospho (79.96633 Da)
Charge: +3,   Monoisotopic m/z: 563.62403 Da (-1.45 mmu/-2.57 ppm),   MH+: 1688.85753 Da,   RT: 35.3387 min,
Identified with: Sequest HT (v1.17); XCorr:0.86, 
Fragment match tolerance used for search: 0.02 Da
Fragments used for search: -H₂O; y; -NH₃; y; b; b; -H₂O; b; -NH₃; y

Proteins (1): 
- CDK9

S8-4:
Sequence: DLIIKGISVHISNAE, S8-Phospho (79.96633 Da)
Charge: +3,   Monoisotopic m/z: 563.62672 Da (+1.24 mmu/+2.2 ppm),   MH+: 1688.86559 Da,   RT: 38.6829 min,
Identified with: Sequest HT (v1.17); XCorr:0.50, 
Fragment match tolerance used for search: 0.02 Da
Fragments used for search: -H₂O; y; -NH₃; y; b; b; -H₂O; b; -NH₃; y

Proteins (1): 
- CDK9
