# Supplementary material for: TRMT6‐Mediated m1A Modification of CDK9 mRNA is a Dual‐Pronged Pathogenic Driver for HBV‐Related Hepatocellular Carcinoma
Source: Adv Sci (Weinh). 2026 Apr 20;13(39):e14172. doi: 10.1002/advs.202514172 (PMC13334973; doi:10.1002/advs.202514172)
Supplement: Supplementary file 7 — Supporting File 7: advs75266‐sup‐0007‐TableS6.xlsx. [file ADVS-13-e14172-s005.xlsx]

## Sheet: evidence
Sequence	Length	Modifications	Modified sequence	Oxidation (M) Probabilities	Phospho (STY) Probabilities	Oxidation (M) Score Diffs	Phospho (STY) Score Diffs	Acetyl (Protein N-term)	Oxidation (M)	Phospho (STY)	Missed cleavages	Proteins	Leading proteins	Leading razor protein	Type	Raw file	MS/MS m/z	Charge	m/z	Mass	Uncalibrated - Calibrated m/z [ppm]	Uncalibrated - Calibrated m/z [Da]	Mass error [ppm]	Mass error [Da]	Uncalibrated mass error [ppm]	Uncalibrated mass error [Da]	Max intensity m/z 0	Retention time	Retention length	Calibrated retention time	Calibrated retention time start	Calibrated retention time finish	Retention time calibration	Match time difference	Match m/z difference	Match q-value	Match score	Number of data points	Number of scans	Number of isotopic peaks	PIF	Fraction of total spectrum	Base peak fraction	PEP	MS/MS count	MS/MS scan number	Score	Delta score	Combinatorics
DLIIKGIAVHISNAE	15	Unmodified	_DLIIKGIAVHISNAE_					0	0	0	1	S254A	S254A	S254A	MULTI-MSMS	S254	797.464	2	796.954	1591.89	9.7775	0.0077922	1.8633	0.001485	11.641	0.0092772	796.955	40.183	0.84344	40.183	39.989	40.832	0					118	30	6	0	0	0	0	3	30119	129.37	114.1	1
DLIIKGIAVHISNAE	15	Unmodified	_DLIIKGIAVHISNAE_					0	0	0	1	S254A	S254A	S254A	MULTI-MSMS	S254	531.646	3	531.638	1591.89	9.7776	0.0051981	1.3918	0.00073995	11.169	0.0059381	531.639	40.181	1.0319	40.181	39.827	40.859	0					156	37	6	0	0	0	8.05e-06	3	30431	25.322	18.593	1
DLIIKGIAVHISNAE	15	Unmodified	_DLIIKGIAVHISNAE_					0	0	0	1	S254A	S254A	S254A	MULTI-SECPEP	S254	530.972	3	531.638	1591.89	9.7745	0.0051965	1.8771	0.00099796	11.652	0.0061945	531.639	45.876	1.1508	45.876	45.123	46.274	0					54	40	2	0	0	0	0.0035475	1	34134	18.833	7.2188	1
DLIIKGIAVHISNAE	15	Unmodified	_DLIIKGIAVHISNAE_					0	0	0	1	S254A	S254A	S254A	MULTI-SECPEP	S254	531.326	3	531.638	1591.89	9.7752	0.0051969	0.35812	0.00019039	10.133	0.0053873	531.973	53.164	0.19698	53.164	53.073	53.27	0					9	6	2	0	0	0	0.0035475	1	39882	18.833	12.104	1
DLIIKGIAVHISNAE	15	Unmodified	_DLIIKGIAVHISNAE_					0	0	0	1	S254A	S254A	S254A	MULTI-MSMS	S254_A	531.975	3	531.638	1591.89	2.5474	0.0013543	2.0586	0.0010944	4.6059	0.0024487	531.639	35.477	0.31138	35.477	35.35	35.661	0					29	10	4	0	0	0	0.0066908	1	26528	6.1628	6.1628	1
DLIIKGIAVHISNAE	15	Unmodified	_DLIIKGIAVHISNAE_					0	0	0	1	S254A	S254A	S254A	MULTI-MSMS	S254_A	531.975	3	531.638	1591.89	2.5477	0.0013544	0.068022	3.62e-05	2.6157	0.0013906	531.638	38.741	0.89468	38.741	37.973	38.868	0					80	31	4	0	0	0	0.0036621	2	28952	11.692	9.2651	1
DLIIKGIAVHISNAE	15	Unmodified	_DLIIKGIAVHISNAE_					0	0	0	1	S254A	S254A	S254A	MULTI-MSMS	S254_A	796.955	2	796.954	1591.89	2.5472	0.00203	-1.2905	-0.0010285	1.2567	0.0010015	796.953	39.134	21.132	39.134	38.868	60	0					2302	768	3	0	0	0	0	68	29255	150.11	140.16	1
DLIIKGIAVHISNAE	15	Unmodified	_DLIIKGIAVHISNAE_					0	0	0	1	S254A	S254A	S254A	MULTI-MSMS	S254_A	531.782	3	531.638	1591.89	2.5467	0.0013539	-0.83066	-0.00044161	1.7161	0.00091233	531.638	39.123	21.16	39.123	38.841	60	0					1536	769	2	0	0	0	0	71	29400	80.534	68.92	1
DLIIKGIAVHISNAE	15	Unmodified	_DLIIKGIAVHISNAE_					0	0	0	1	S254A	S254A	S254A	MULTI-MSMS	S254_A	398.981	4	398.981	1591.89	2.5464	0.001016	-0.28812	-0.00011495	2.2583	0.00090101	398.98	41.614	0.10798	41.614	41.545	41.653	0					5	3	2	0	0	0	0.00010739	1	31307	13.418	6.6897	1
DLIIKGIAVHISNAE	15	Acetyl (Protein N-term)	_(Acetyl (Protein N-term))DLIIKGIAVHISNAE_					1	0	0	1	S254A	S254A	S254A	MULTI-MSMS	S254_A	817.963	2	817.959	1633.9	2.5467	0.0020831	1.9393	0.0015862	4.486	0.0036693	817.961	49.95	1.5952	49.95	48.717	50.312	0					86	56	2	0	0	0	2.67e-30	1	37530	44.188	44.188	1
[truncated: 12 more columns]
