# Supplementary material for: TRMT6‐Mediated m1A Modification of CDK9 mRNA is a Dual‐Pronged Pathogenic Driver for HBV‐Related Hepatocellular Carcinoma
Source: Adv Sci (Weinh). 2026 Apr 20;13(39):e14172. doi: 10.1002/advs.202514172 (PMC13334973; doi:10.1002/advs.202514172)
Supplement: Supplementary file 8 — Supporting File 8: advs75266‐sup‐0008‐TableS17.csv. [file ADVS-13-e14172-s007.csv]

	efficacy
AAAAAAATCCAGCAATGCAG	0.901814893
AAAAAACCCGTAGATAGCCT	0.875429564
AAAAAAGAAGAAAAAACCAG	0.640872433
AAAAAAGCTCAAGAAGGAGG	0.713498271
AAAAAAGGCTGTAAAAGCGT	0.998974536
AAAAAAGGGCTCCAAAAAGG	0.331380578
AAAAACAACACATCAGAGCG	0.932259247
AAAAAGACAACCTCGCCCTG	0.998850316
AAAAAGAGCTGTTTGAACAA	0.996780884
AAAAAGATCATGATTGAGCG	0.577760292
AAAAAGCCTGGATAACGGAA	0.960313652
AAAAAGCTGGGTTAGAAGCG	0.977947814
AAAAATCCGGACAATGGTGG	0.664224337
AAAAATCCTCTGAAGCCGCA	0.664960019
AAAAATGCCAAAAAGCAAGC	0.964978171
AAAAATGCGCAAATTCAGCG	0.930694613
AAAAATGCTGAATTTCCCAG	0.925927501
AAAAATGGTTGACCTCACCC	0.334219278
AAAAATGTATACTAACCAGG	0.196919426
AAAAATTGAGAGTAACACAG	0.998856997
AAAACAATCTCACCTCTGGG	0.998860981
AAAACACAGCAATCTCCAGA	0.995509043
AAAACACATCAGTATAACAT	0.988401197
AAAACACCAGACGAATTGGC	0.995961824
AAAACACGCAATTTGTGCAG	0.733640808
AAAACAGCTGAGACTTAAAA	0.983495038
AAAACCTCAGGGCATCCCGA	0.591975747
AAAACCTCGGATTTCAGCCG	0.976846075
AAAACCTTCCCTCTTACCCG	0.998908406
AAAACGCCCCCTACTGCCAG	0.997302314
AAAACTACAGAAGCCTCCCG	0.497785333
AAAACTGGTTTCCAGCAGAG	0.881122527
AAAACTGTACGAGTGACGGA	0.995508173
AAAACTGTCCATAGTGACCG	0.007253589
AAAAGAAGATGACCCAAAAG	0.995578435
AAAAGAATAAGAAGAAAACG	0.646473024
AAAAGAATCAGATAGACCCG	0.998408889
AAAAGACTGCCAAGGCCACG	0.995967239
AAAAGAGCAGGAGTTCCTGG	0.060349226
AAAAGATCACTGAAGTTGGA	0.995969302
AAAAGCAGCCAGCAACTTGA	0.995516722
AAAAGCGCTCCCTCTACCGG	0.998989017
AAAAGCGTCTGAAGCTCTGG	0.997333008
AAAAGGATCCTTGCTCCCAG	0.998547662
AAAAGGCAGGGTAGTCACCG	0.661188415
AAAAGGCATGATGCTCACCA	0.565328125
AAAAGGCCTGACATATCTGA	0.993940165
AAAAGGCTGTCCCATCCAGT	0.653611225
AAAAGTACTGAGGGTCCCCA	0.96758034
AAAAGTATAGAAAAGTCTGG	0.563239177
AAAAGTATGGAAAAGTGTGG	0.558796725
AAAAGTATTCTCAAACTAGA	0.010152102
AAAAGTCCACCAGAGCCATG	0.99891077
AAAAGTGCAGGTAGTCCCCG	0.995515559
AAAAGTGTAGTTGTACTGCA	0.998975607
AAAAGTGTCGAGGAGGGCGT	0.351433461
AAAAGTGTGTGTGGGAGCTG	0.998933907
AAAAGTTCTCGCCATCTCCG	0.729992403
AAAAGTTCTTTCACATCGGA	0.995516336
AAAATAGCAAACGATCCAGA	0.476811817
AAAATAGCAGAAGATCTGGG	0.998953993
AAAATCAGATGAACAATTGA	0.99551178
AAAATCCAAGCTTCTCAAGT	0.999912336
AAAATCCACTCAGTAGGCCA	0.874478052
AAAATCCTCTTCAGTTCCTC	0.929808896
AAAATCGCTCAGTTACAGGA	0.944755262
AAAATCGTCCCATCCCCCAG	0.070809933
AAAATCGTCCCATTCCCCAG	0.995624139
AAAATCTCCTCAAAAAGTAG	0.997296962
AAAATCTCGTTTCTGCCGAG	0.996126218
AAAATGATCGAAGAGAAAAG	0.996147652
AAAATGCAGGTGAAGACCCA	0.995510174
AAAATGCCGCAGCTGAACGG	0.997295206
AAAATGCTAACATTACCTCA	0.995960739
AAAATGGCAGCAAACTCTTC	0.995515817
AAAATGGCCAATTCTTTAAG	0.591960792
AAAATGGCCACATCTCGCGG	0.913148435
AAAATGGCTACACCTCCCGA	0.805401578
AAAATGGGAAAAAAACAGAA	0.995962871
AAAATGTCTGGATTTCTAGA	0.994242205
AAAATGTTGTAGGAGCCCGT	0.622105115
AAACAAATAATGAATTCCTG	0.42907008
AAACAACGACAGCGAGACCG	0.998991096
AAACAACTATCATGAGCGCG	0.773924067
AAACAAGAAAACAGATCGCA	0.40741823
AAACAAGGACGATAGCCAGA	0.971230458
AAACAAGGCCTTCTGCACCG	0.867500723
AAACAATCGGAATCATCCAG	0.224850896
AAACAATGAGAGGAGTCGAG	0.828037796
AAACAATTAGCAAAATTGAA	0.997304218
AAACAATTCGATATGAACCA	0.529242375
AAACACATAGAGCAGCCCGA	0.998861622
AAACACATCTCTCACCGCGG	0.998837193
AAACACCAGGAAAAGAGCCA	0.998987078
AAACACCTCTACCTCCTGCG	0.999628677
AAACACTGTGAGCAGCCGGA	0.998969681
AAACACTTCTGAATCCCACG	0.808302533
AAACAGCTCCTCCGATTCCG	0.93609542
AAACAGGCGCCACATGACCG	0.997311371
AAACAGGGAGGTCAAAACGG	0.99658901
AAACAGGTCCACCCCGACAC	0.995867986
AAACAGTCCGAAGAGCACAG	0.995619985
AAACATCTCCACTAACACCT	0.985602162
AAACCAATCCTTCAGCCGGG	0.998972633
AAACCAGAGTGGTGAGGCCG	0.948018904
AAACCAGATGGGGTCCAGCG	0.99808817
AAACCAGCATCACGTCCATG	0.998981239
AAACCAGCTTCCCTATTCCA	0.997297074
AAACCATCAGGGTTGAAGCG	0.998980076
AAACCCACAATGTTAAAAAA	0.998929935
AAACCCAGAACATAGCCACA	0.999751324
AAACCCAGACTCGCTCCACA	0.924950452
AAACCCATAGTGGTGCTGCA	0.99734328
AAACCCTAAAGAAAACCCAG	0.999012056
AAACCCTGCAAAGAAAACGA	0.756470553
AAACCTATATCCCTCCCAAA	0.948368533
AAACCTCGTGTGCAGTCGCA	0.440205333
AAACCTCTATCAGTCTGCAG	0.766289524
AAACCTGCTGATATTCCTGG	0.998888935
AAACCTGGTCATCATCACAG	0.952788481
AAACGAACGCCAGCTTTCAC	0.995517272
AAACGAGGCCAGTTACCCGG	0.92417108
AAACGCTCTCGGAATTATGG	0.755750316
AAACGGAGTAGCTCTCCTTG	0.038399124
AAACGGTGCCTGTAAGTACG	0.968910986
AAACGTGCACGGTCCGGCCG	0.998987974
AAACGTGTCTGGCTCCTGAG	0.99867802
AAACTCACCAAGACACAGGA	0.997384241
AAACTCAGTGACACTCCCAA	0.434612998
AAACTCAGTGACTCGATCCA	0.99846827
AAACTCATCACAATTCCGAA	0.997298721
AAACTCCCATCCTATCCAGA	0.878966141
AAACTCCTCAGAGTACGCCG	0.98556866
AAACTCCTCCAGATGCCAGA	0.997298699
AAACTCTGCATGGTCCCCTA	0.998843832
AAACTGACGGAGGAGAGGGA	0.607256751
AAACTGCCGGAGTTTCACGG	0.478122468
AAACTGCTGCTATCTCCCGG	0.764732822
AAACTTACCGAATCTTCAGG	0.998878862
AAACTTAGGGCCACTGTTTG	0.999575487
AAACTTCCTCAGGGTACCCA	0.995519062
AAACTTCCTGGCTTACACGG	0.99885466
AAACTTCTCCAGGAGCTGGA	0.705997285
AAACTTGAAGAGCATCTGGA	0.995239741
AAACTTGCTGACGTGCCTGG	0.804552576
AAACTTGGCAAGCAAACCTG	0.994786029
AAACTTGTGCAAGCAGAAGG	0.998232659
AAACTTTCGGAACACACCCA	0.758034064
AAAGAACACATACAGCCCCG	0.862595509
AAAGAACCTACAGAGAACTG	0.998858198
AAAGAACTGCAGTTTCTGGC	0.997302732
AAAGAAGAAAATACCCTCCA	0.925697525
AAAGAAGTCCCAGGAAACCG	0.644741365
AAAGAAGTCTGATTATCCAG	0.224849662
AAAGAATGAGAACTTCGACA	0.895088711
AAAGAATGATTGCAGCCGAA	0.749882719
AAAGACAGAACACAACACTT	0.997485719
AAAGACAGAATCCAAGGCCG	0.995971878
AAAGACCAGCTGCAAGGAAT	0.998843053
AAAGACTCTGCACACTTGCG	0.999156317
AAAGACTGACCCATTGACCG	0.995511029
AAAGAGAAGGAAGTACATGG	0.995824006
AAAGAGAGCCAGAATTGCCT	0.902031946
AAAGAGATAGAAACTCACCA	0.644755246
AAAGAGATAGCAGTGAACCA	0.99897795
AAAGAGCACTGGACTCCGGA	0.998955144
AAAGAGCGTTTGGATCAGGA	0.998762491
AAAGAGTTCGAATCACTGGG	0.938766807
AAAGATATGTGGCCACAGGA	0.462768371
AAAGATCACTACAAACACCG	0.979035045
AAAGATCTCCAATATCTCCT	0.997312091
AAAGATGACGGAGTTGACCA	0.007483027
AAAGCAATCCAGGAACTTGG	0.998979509
AAAGCACCGGAAGATCCTGA	0.998841498
AAAGCACTACCCTTAGTGGG	0.92497165
AAAGCAGAGCGACTCGGTTA	0.537291676
AAAGCAGAGGAATCAGACCC	0.998988847
AAAGCATCACCTGCAAGGCG	0.998408208
AAAGCATCATTGTCAGGCAA	0.935258101
AAAGCCAACAACCAAAGCCA	0.998287451
AAAGCCAGCAGCCATAGCCA	0.881142613
AAAGCCAGCGACCATCAGCG	0.998963611
AAAGCCATAGAGGTGCCCCC	0.595115488
AAAGCCATGTTGAGTGGCCC	0.877199288
AAAGCCCAGGAGTATGGGAG	0.998578915
AAAGCCCCTGAAATCAACAG	0.878855466
AAAGCCCGCTCACTAGACGA	0.995496247
AAAGCGCTCCCTCTACCGGC	0.35532249
AAAGCGGAACCGGATCACCG	0.997297366
AAAGCGGCTGGAGGCAGCCG	0.998976174
AAAGCGGTCACCTTCCACAT	0.901766741
AAAGCGGTTGAACCAAAGCG	0.998251293
AAAGCTCTACAAGATGGCGG	0.723987876
AAAGCTCTTGAACACCCGCG	0.998970988
AAAGCTGCTGGACAACACCA	0.997315227
AAAGCTGGAGGATTTGGCAA	0.566018374
AAAGCTGGTTTGGAAGTGGG	0.998855911
AAAGGAAGCTGAAAAAGGAA	0.997516751
AAAGGAAGTGTGCTGCCGCG	0.99551904
AAAGGAATGGAGTCTTCAGG	0.706934725
AAAGGACTGATGACATCGGA	0.689788417
AAAGGAGCAAAACTTGACCA	0.998941383
AAAGGAGTCGAAGAAGTCCG	0.997295986
AAAGGAGTCTTTATGTTCCA	0.860606534
AAAGGATCCTGACACTCGCG	0.492753928
AAAGGATGAAAGACTCCGAA	0.998773847
AAAGGATGCCTTCTGCACGG	0.999053929
AAAGGCAGCAAGAGGAGCGG	0.012396011
AAAGGCAGCAGATCTCTTAG	0.998959021
AAAGGCAGCGAGGAAGCCAA	0.063291709
AAAGGCATCGTGCTGCTCGA	0.221295984
AAAGGCCATCAACATCACCG	0.998976118
AAAGGCCGTGATCAAAAATG	0.99594036
AAAGGCCTCATGACAGCACG	0.783383213
AAAGGCCTCCAAATAGACGT	0.998972118
AAAGGCCTCCAACTTTAAGA	0.905304025
AAAGGCTACGGTTATGGCCA	0.997302953
AAAGGCTGATGGTCACCAGC	0.475352586
AAAGGCTTCAGCCCACACCG	0.180130799
AAAGGCTTCGGTTCTCCGGA	0.93951076
AAAGGCTTCTTCAGCTACCG	0.357753207
AAAGGGCGAGAAGTCCAAGT	0.051082425
AAAGGGCTAAGGGATCCATG	0.998047603
AAAGGGCTCATCCTTCCAGA	0.950511295
AAAGGGCTCTCTGGTCTACG	0.997304714
AAAGGGGTCATGGAACCCAT	0.857827073
AAAGGGTGTGTCGATGACAG	0.18903653
AAAGGTAGATACACTCACAG	0.998778627
AAAGGTCTCGTACCTCTCAG	0.878404229
AAAGGTGAAGTCGCTATCGA	0.998966885
AAAGGTGCCGAAGAGCGCCC	0.998196717
AAAGGTGTGGAAACTCGCAG	0.998757501
AAAGGTTGAGGAGGAGCCAG	0.998853237
AAAGTACCAGAGCTGAGCCG	0.998618456
AAAGTACTCGAAGAAGTCCG	0.915911423
AAAGTAGCTGAGTTTCTCAG	0.984797546
AAAGTCATCTGGCAGGACGA	0.864238248
AAAGTCCTCGGACAAAACCT	0.996883623
AAAGTCTTCTCGGGGAGTGG	0.442308364
AAAGTCTTGGAAAAATGCCA	0.979784087
AAAGTGACTGATTTGATACA	0.59154828
AAAGTGAGATCATTCAGACG	0.997298802
AAAGTGCAAGAGGATACCCA	0.989409416
AAAGTGGCAGAAAAACCGGT	0.036601302
AAAGTTCCCAGGGAGTAACA	0.477132222
AAAGTTTCTGTCTTACCTGG	0.998846474
AAATAAATATTGTTACCTGG	0.533931341
AAATAACTCACATCACACAA	0.784631742
AAATAAGGCGAAGATCAACA	0.997391267
AAATAATTAAGTATGCACAT	0.998475899
AAATACCTCAAGAAGCCCAA	0.918717364
AAATACTGCAAGGTAATGAG	0.997329372
AAATAGCTACGGTGAACCCG	0.94780468
AAATAGTAAAGCCACCAGCA	0.577648359
AAATATCAACAGCTACAGAA	0.856996168
AAATATGGAAGAAAACAGGG	0.998879691
AAATATTGAGAAGCCCCAGG	0.998986897
AAATCACAACGACATCTAGG	0.85269288
AAATCACATTCTCCAATAAG	0.443086927
AAATCAGAGAAACCTGAACG	0.482150598
AAATCAGCCACAACACCCGG	0.99674697
AAATCAGTAGAGGCTGAGAG	0.795764266
AAATCATTAGTGAAGAGCAC	0.009081096
AAATCCACCAGGAAAACACA	0.915907536
AAATCCAGAGAGGATGAAGA	0.998939118
AAATCCATCGAAGAACAGAG	0.9959632
AAATCCCCCTGAAGGTACCG	0.655178949
AAATCCTTGCAGCAACCCAG	0.134819688
AAATCGACCAAGACCCACCT	0.997301482
AAATCGATCCCACCATCCAG	0.360743886
AAATCTCCAGACGTTCTAGA	0.999451252
AAATCTCCTCAGAGCCGCCG	0.993526922
AAATCTGCCCGCTCCCCGCG	0.572485219
AAATCTGGATTATCACTTGG	0.997319476
AAATCTGTACAAACCAACCG	0.973511427
AAATCTTACCAATACACTTT	0.997747489
AAATCTTCATCGTCGCCGGG	0.987603782
AAATCTTCCCAAACTCCGTG	0.947613866
AAATCTTCGATGTGAAGGGC	0.290743928
AAATCTTGTGAACCTCATCG	0.889524649
AAATGAAGATGCCAACCAGG	0.94954416
AAATGAATCCAGGAGCTGTG	0.995464431
AAATGACAGCAACTGAACAA	0.830717229
AAATGATCCAGAGACAGTGG	0.303722174
AAATGATGCAGGACTCACAA	0.999350087
AAATGATTCTGCAAACCTGA	0.995978351
AAATGCACACAGATAATCAA	0.997246571
AAATGCCCAAACCGTCCACG	0.996111973
AAATGCGGCCACATGAAGAG	0.998852034
AAATGCGGCGCGGGGCACAG	0.998861678
AAATGCTTCCAAATGTCACG	0.892523511
AAATGCTTCTGCCGGTCCAA	0.493252931
AAATGGAAAAGAAAGCACAT	0.997300502
AAATGGAGCAGGAAGCCGAT	0.997313263
AAATGGCTCGGGAGACCCTA	0.905673364
AAATGGTACCGAGAGAGCCA	0.998849166
AAATGGTGTCCGAGAGACCG	0.480062439
AAATGTAAAGAAGGATACCA	0.137151697
AAATGTACAGGCTCAAAACG	0.841896475
AAATGTACTGTGATGTTCCA	0.514498413
AAATGTCAGACAACAAAGAA	0.998846961
AAATGTCTCCCAATGAGTGA	0.998549329
AAATGTCTCCCGCAGACCCA	0.635136919
AAATGTCTTCAGATAACCAG	0.882187761
AAATGTGCCTGAAAACCAAA	0.998774966
AAATGTTCTGTACCACACAT	0.998866897
AAATGTTTCGAGAAGATCAT	0.999021549
AAATTCATGGGACTTGAAGG	0.995922878
AAATTCATGTCCAATTTGCA	0.998815856
AAATTCCTCCACCAAAACAG	0.997015166
AAATTCCTCTTGGAAATAGA	0.753702383
AAATTCTGCATCAGAGGCGG	0.054722064
AAATTCTTCCTTAATGACAT	0.894361713
AAATTGAAAGAACTACCAAA	0.994253783
AAATTGCCTGAGAAGCCAGG	0.998984854
AAATTGGCAAAGTCAAAACG	0.706007933
AAATTTATCCAGACCCACCA	0.998424894
AAATTTGCGTACAAGAAAAT	0.998683198
AAATTTGTTTGGCAGCCCCG	0.995512575
AACAAAAGTAACAGATGTAG	0.009687208
AACAAACCTGAGGGATACAG	0.997292698
AACAAACTATAATTAACAGG	0.317347788
AACAAAGCAGACTACCCAGA	0.369507249
AACAAAGGAGATGGACCCCA	0.998854046
AACAAAGTCTTGCAGTGGCG	0.998796475
AACAAATCCACCTTACAGAG	0.998839705
AACAACACTCACCCACTACA	0.996811213
AACAACAGAGGAGAAAAGCA	0.997555128
AACAACAGCTTGAGACTGCG	0.99991519
AACAACCCCATGAATCCAGG	0.998859806
AACAACTACCATGGTGGCCA	0.966344342
AACAAGAAGGAGATTCAGAA	0.996986242
AACAAGATAAAGACCAACGG	0.995968587
AACAAGCGCCTTACGAAAGG	0.997232082
AACAAGCTAGAACTGCAGTT	0.242430565
AACAAGCTCCCCAGTAACCG	0.9988616
AACAAGTAAAGATCTCCGAG	0.995940198
AACAAGTCTTTGGCACCACA	0.99891636
AACAATATCTGGCTCAACGA	0.246046781
AACAATCTCGTAAAACATGG	0.01526568
AACAATGCCCGTTTGCTGCA	0.994940036
AACAATGTAGAAAATCACAT	0.854686788
AACAATGTGAGTGATCCGAA	0.634092039
AACACAACAGTGTTAAACCG	0.796189199
AACACAATCTGGCATCCAGA	0.995521289
AACACACGTGATAATCCAGG	0.37765031
AACACAGCAGAGCAGAGTGA	0.866025615
AACACAGGAAGTATGCCAGA	0.996524433
AACACAGGAGGAAATCAGTG	0.9988536
AACACAGTCACCATGAAGCT	0.995106422
AACACATCTGACCTACAGGT	0.475886227
AACACATGCCATTTGTACGA	0.99551201
AACACATTAACCTTGACAAA	0.717526358
AACACATTCGCAAAAGAGTG	0.786345647
AACACCAAAGACTGCACGCG	0.980771391
AACACCAGCGAGTAGAGCGG	0.39698134
AACACCAGTAAGACACGAAA	0.998842483
AACACCAGTGAGTAGAGCGG	0.995803715
AACACCATGTCAAAAATCCG	0.958928297
AACACCGAGTCCTTGCAGCG	0.998856139
AACACCGGTGAGGTATATCG	0.99892736
AACACCTAGCACAGTTCCCG	0.147799124
AACACCTCGTCCACTGCCGG	0.998981745
AACACCTGAGAGCTTACCAT	0.248428402
AACACCTTATGGTATGACAA	0.997299052
AACACCTTCATGAGTCGCAC	0.869684454
AACACGACCAGGAGCTACAA	0.704676387
AACACGCTCATCACAATGAG	0.674101341
AACACGCTCTTCATCCAGCG	0.993602065
AACACGGGACAGCCACCGAG	0.624660028
AACACGGGCACATTCCCAAA	0.998428089
AACACGGTCTTACACCCAGG	0.995709563
AACACGTTCCAGGTGAGCCG	0.998431716
AACACTCTCGGCGGTCCACG	0.913978982
AACACTGCTCCCAAATAACG	0.975596273
AACACTGTGTCGAAGATCCG	0.99730729
AACACTTACTGAACTATCAA	0.734956975
AACACTTAGGAGCACCATCG	0.876952627
AACACTTCAAGATAATCAAG	0.998770834
AACACTTTGAGCACTCCCAG	0.786975232
AACAGAACAAGGATCAGGGG	0.511195728
AACAGAACAGTGAAACATCA	0.708518266
AACAGAAGCACTCTGCCTGG	0.995384404
AACAGAAGCATCTTTCACGA	0.998521983
AACAGAATGGAGAAACACAG	0.673259516
AACAGACCAGAAGATTACCA	0.998870792
AACAGAGTCATCATGCCTCG	0.995977091
AACAGATGCTGCGATCCGGC	0.99981366
AACAGATGTGGCAATAGCAG	0.94187873
AACAGATTCAAATATAAGTG	0.636296798
AACAGCACAGGACCACCAGG	0.998849203
AACAGCAGTGAGGATGGTGA	0.848623017
AACAGCATCCCACTGATGCA	0.998296619
AACAGCATCTGGATAAAACA	0.163362203
AACAGCCCAGGAGACTTCGG	0.555267182
AACAGCCTCACTTACCAGCG	0.896954553
AACAGCCTCAGGCTGAGAAA	0.539566931
AACAGCCTCCAGCACCCGGG	0.656187357
AACAGCCTGGATCCCCACCA	0.788954428
AACAGCTACTACTTGTCCAG	0.995518633
AACAGCTGTTTACCAAGCGA	0.954110877
AACAGGAGAGGATTGAGGAG	0.235326169
AACAGGATCCACTCACCCTG	0.997292466
AACAGGATTGAGGAAGCCAA	0.024915533
AACAGGCCCGAGCTACCAAA	0.99596575
AACAGGGTATAGCAGATACA	0.900019102
AACAGGTCATCGAAACCATG	0.679966123
AACAGGTTGGTGGTGCTCCG	0.998836797
AACAGTATCAGGGACAGGCA	0.680429539
AACAGTGCCAAGCAGCCATA	0.99860559
AACAGTGGCAACATGCTTGG	0.94392476
AACAGTGGCCTATATCTTCG	0.612852647
AACAGTGTAGACTTGATTGA	0.998853016
AACAGTGTCATGGAACCCCG	0.917504411
AACAGTTCTTCATCCTCACA	0.996145681
AACAGTTCTTGTGTATACCG	0.998791063
AACATAAGCAACATACCTGC	0.97124155
AACATCACCGACCCGCCGCG	0.995585025
AACATCATCCTCTATTCAGA	0.527926569
AACATCATGTGGCAGAGCCG	0.994912732
AACATCCTCTTGCATGACCG	0.879293846
AACATCCTGAGACAATCCAA	0.936301396
AACATCTTCCTGGGGCCCCG	0.997886214
AACATGAACGGACAGCTCAA	0.515351947
AACATGAAGAAAAAACATGA	0.499897819
AACATGACTAGCAAGAACCG	0.608668417
AACATGAGTAACCATCACCG	0.849127477
AACATGATAGAAATCATCCG	0.725531465
AACATGATGTTGGTGACCGG	0.331429822
AACATGCTAATGAGTCCCCG	0.660358672
AACATGCTCCGCCAGATCAT	0.04511625
AACATGCTGCTTCATGACGG	0.995957305
AACATGGCTGAAGGAAGCCG	0.471094322
AACATGGGAGAAATTGCATG	0.684435463
AACATGGTCACCTTCCAGCA	0.999453391
AACATGTCTGAGTCGGAGCT	0.998557473
AACATGTGCCTCCATCCCCA	0.520737246
AACCAAAAGTTGATAGAAAC	0.999444089
AACCAAAGAGTGGGTCATGT	0.67964314
AACCAATGAGGCCATAACGA	0.998995148
AACCAATTCGAAGATCCAGA	0.998852648
AACCAATTGGACAAGTCTAT	0.999910835
AACCACAAGAAAACATGGGG	0.556363208
AACCACAGCAAATATCGTGG	0.111617145
AACCACTGCGAGTTTGTGTC	0.995964181
AACCACTTACCCAAAAAGAA	0.935832736
AACCACTTACTAGAGTGCGG	0.378387871
AACCACTTTCCAAAAAGCAG	0.998578975
AACCAGACCCGCACCTACGA	0.713538136
AACCAGAGCGTGAAGAAAAG	0.986537735
AACCAGCAGCGCAAAAACGG	0.998952013
AACCAGCCGCACAAGTGCCG	0.420646392
AACCAGGCTGAGATTCTGCG	0.995961009
AACCAGGTACCAGGTTCCCA	0.999082866
AACCAGTGCTGCCAGCCAAA	0.998883615
AACCAGTGCTGCCAGTCAAA	0.995517472
AACCAGTTCGTGCTGACGGC	0.636384415
AACCAGTTTGAGAGAAAACA	0.857761063
AACCATACTTGGCATCTCCG	0.778617789
AACCATCTGGAGGATCCTGA	0.998411318
AACCATGAGAGCCAAGATGA	0.998851951
AACCATGCACCATCACCAAG	0.998429805
AACCATGTTCAGCAATCTCG	0.619448914
AACCCAACCTTCTTTCACAA	0.66365027
AACCCAATAGTACCTCTGTA	0.995530859
AACCCAGCCACACTGAGCGG	0.054654784
AACCCAGGTGACCATCGCGA	0.608463006
AACCCATCATACTCTCACAT	0.998855807
AACCCATCTGCCAAATCACG	0.997309407
AACCCATGTCAACAAAAGAC	0.998859978
AACCCCAGCACGTTCCACAA	0.998976652
AACCCCAGCCAGTATAAAAG	0.997394573
AACCCCAGCTCATATTCAAG	0.739329185
AACCCCAGTGAAAGTGACAG	0.550795888
AACCCCATACTCAAACTGCA	0.998440391
AACCCCATCATCAGCTACGA	0.984748497
AACCCCATGATATTCCCCAG	0.686561123
AACCCCCAAGAACTTCACAG	0.897492199
AACCCCTTCGAGCAAGACGT	0.877314575
AACCCCTTGCAGCAGCCCCG	0.99209467
AACCCGCTCAAGGAGCCACT	0.995964335
AACCCGGACGAGGACCCGCG	0.681161786
AACCCGGCACCACCTCCAAG	0.869333449
AACCCTCTCTTATTGCGCCA	0.998851246
AACCCTGCTTCCCATCCCCA	0.016115588
AACCCTTCAGACACTCACAG	0.997287692
AACCCTTCTGGATCTCAGCA	0.998983893
AACCGACGATGACAAATACA	0.99729349
AACCGCTACCCACCTCAGGG	0.998899543
AACCGCTCGAAATAAGCCCG	0.599537921
AACCGGACAGAAATTCACCC	0.996236928
AACCGTCGTCACCTAATCCG	0.9984267
AACCTAATATCTTCAAATGG	0.682233518
AACCTACCAGAGCACACCCA	0.917031321
AACCTACCTGAAGACTGCAA	0.995515985
AACCTAGAAAGGCTGTTACG	0.997303093
AACCTCAGTAGCCAGTTCAG	0.998623061
AACCTCATCTTGCCTCTCCG	0.893456912
AACCTCCACTATACAGACAG	0.998839328
AACCTCCCACCAAAAAGCCC	0.99897524
AACCTCCGCGACAAGCTGGA	0.998899295
AACCTCCGCGGAAGCCACCG	0.994000308
AACCTCCTCCAACTGGGAAG	0.574922772
AACCTCCTCCACCCGGACCA	0.996367074
AACCTCCTTGGGCTTTACGA	0.99976275
AACCTCGAAGATCAGACCCA	0.785974382
AACCTCTCACCAGCACACAA	0.997303257
AACCTCTTAGAAAAAAGAGT	0.636227031
AACCTCTTCCACCTTCCGAG	0.031757908
AACCTCTTCCCCTTTCCCCA	0.998193678
AACCTCTTCTTCCTGCCGGG	0.173224061
AACCTGAAAGAGTAAAACCG	0.999432398
AACCTGACGGAGATGTCCAA	0.679700017
AACCTGCGTGAGGTTCCGGA	0.438138106
AACCTGCTGCAGCAGCCGCG	0.008697151
AACCTGGAGAACCGCTTCAG	0.994702112
AACCTGGTAGATTACCTGGG	0.4925363
AACCTGTCTAAGCTCCGAAG	0.679651462
AACCTGTCTGAAAGATTGCA	0.995579507
AACCTTCCAGGAAGTGGCAG	0.554534615
AACCTTCTCCAGAGGTCAAA	0.997996351
AACCTTGATGAAATTCCCGA	0.775240337
AACCTTGCGCCGACTCCGAG	0.998848061
AACCTTGGAGACCCACAGAA	0.997303535
AACCTTGGCCGCCAGCCCCG	0.998833588
AACCTTGTAGGAATACGTGG	0.83017163
AACCTTTCACACAAGATGGA	0.818142588
AACCTTTCAGAGGAGAAAGG	0.641603377
AACCTTTGAAAGATACCACA	0.996920241
AACGAAATAGCCCGAGACCG	0.997285861
AACGACGTCTTCACAACCAG	0.874147968
AACGAGGAGGAGAAGCGGCG	0.998329784
AACGAGTCTGAAGTGAACCG	0.998952318
AACGATCTCATCCTCAAAAG	0.27479743
AACGATGGTGATGACGTAGG	0.43266486
AACGCACTGGAATCTCTATG	0.9986115
AACGCAGGAGACACAAGAAG	0.998878674
AACGCTACCCAAGAGCTAAT	0.998822185
AACGGACCAGAAACCTCAAT	0.997288992
AACGGAGGATCACCGCCAGA	0.9071152
AACGGAGGCGAAAGGAACAG	0.995513827
AACGGCAGTTGGAGGCTGCG	0.999061437
AACGGCATATGCGGCCACGA	0.532429985
AACGGCCGCGACGCAGAGAG	0.998983207
AACGGCCTCCCAAACGGCGG	0.998008521
AACGGCTTACCAAAACCAAC	0.998957517
AACGGCTTCCCAGGGCCCCA	0.999222324
AACGGCTTCGTGGTGCTCAA	0.998780391
AACGGGACAGAGCGCGTGCG	0.997305725
AACGGGCACATGATACCCAT	0.99841881
AACGGGCAGTTATAACACCA	0.995395449
AACGGGGTACTCCACCACCG	0.480215212
AACGGGGTGAAAGAGAAGCA	0.026226853
AACGGGTCACAGACTTCCAG	0.267785651
AACGGGTGTTACAGCAGCAA	0.998973797
AACGGTACCTTGAAACCCAT	0.768768298
AACGTCTACTTCAATTGCAG	0.844945526
AACGTGACAGATGAGCAGGA	0.999899839
AACGTGATGTTCTCTTCCCG	0.998996919
AACGTGCGTCCTACTCTCCG	0.998413374
AACGTGCTCATGAGCCCACG	0.74765087
AACGTGCTCATGAGCCCGCG	0.272334873
AACGTGCTCATGAGCCTGCG	0.998970151
AACGTGCTGGAGAGACCCCG	0.659335675
AACGTGCTGGAGCGGCCCCG	0.715904001
AACGTGCTGGAGCGGCCGCG	0.999121023
AACGTGGGCAAGTTGCTCAA	0.909861157
AACGTGGGCGACAAGAAAGG	0.116046729
AACGTGTGTAAAGTGCAGAA	0.804578634
AACGTTCCTCAAAGTAGCAA	0.956136117
AACGTTGGTGAAGATCCGCA	0.903451397
AACTAACTGGAGATAGGCAT	0.658224245
AACTACACCAACCTGCCCCA	0.977534479
AACTACACCGGCAAGCTCCG	0.446004192
AACTACAGCCGCGAACAGCA	0.858061777
AACTACCACAAACAGCCACA	0.99551844
AACTACCTATGACAGTGCCG	0.469916725
AACTACTTACATGATGACAG	0.995518011
AACTAGAGTGAACTGCAGAA	0.995499119
AACTAGATGGAGTTACCATG	0.998581778
AACTAGCCAGGCCTCTGCCG	0.92897342
AACTAGTGTTCAGAATCAAG	0.9988536
AACTATATATCAGTGTTCAA	0.997826167
AACTATGGAGAATATGGCGG	0.342341911
AACTATGTCTTCAAGCACAG	0.997301582
AACTCAAGACACCTGCAGCA	0.999892812
AACTCAATCTCCTCATCACA	0.998859579
AACTCACCCCTGAAGCAAAA	0.994101091
AACTCACCTCCACCACAGAT	0.996883319
AACTCACCTTGAGATCCGGG	0.295040977
AACTCACCTTTACAGCAGCG	0.870931632
AACTCACTCCTCAGAGACCA	0.995980207
AACTCACTGCAACTTCCACG	0.9972997
AACTCAGCTGGCACTCCTGT	0.565543764
AACTCCACCTCCACTGACAA	0.994095307
AACTCCATCACAATACCCAG	0.9825487
AACTCCATCAGGGTGGAGAG	0.999034961
AACTCCATCCGAGTAGACAG	0.995516162
AACTCCCGCCCTACAAGCAG	0.968068664
AACTCCCTAAGCAACTCCAG	0.998977272
AACTCCCTGATAGTGTGCCG	0.124369503
AACTCCTCATCTCTTCCCCG	0.733273817
AACTCCTCGGTCTCTCTCCG	0.910146179
AACTCCTCTGAACCACAGGA	0.99596596
AACTCCTCTGAAGCAAGCTC	0.502244303
AACTCCTGTGGCTATGGCTC	0.004217307
AACTCCTTCCACAGCCACCA	0.997757568
AACTCGCTGGAGCAGGCGGA	0.968422176
AACTCGTAAGTGCTACCGCA	0.993081006
AACTCGTGCTGAAACCCGAG	0.891750862
AACTCTAAAAAAGAACCGAG	0.518012606
AACTCTGAACCTCAATAACG	0.866035602
AACTCTGCCAAGAAGTCGAA	0.998981303
AACTGAATCTCACTGACCAG	0.999393357
AACTGATTCCCAAAAGCGAA	0.980521586
AACTGCACTTGCCCGCCAAC	0.99677797
AACTGCCAAGATGGAGCGAA	0.995518418
AACTGCCCACAGTTACCCTG	0.99553486
AACTGCTTAGCCGCGTAGCG	0.971500509
AACTGGACACAGAAGAGAAG	0.995504547
AACTGGACCAAATTAGACAG	0.637699071
AACTGGACCATCCACCCGGA	0.998974335
AACTGGATATCAACTTAGAA	0.995519591
AACTGGATGAGAAAGCACCT	0.606711671
AACTGGATGCATTTGTAGAA	0.996057163
AACTGGCAAGAACTACACAA	0.998803795
AACTGGCTAAACATACCAAA	0.99463265
AACTGGTCCATGATGCCACA	0.969601979
AACTGGTTCAGCCAAAGACT	0.998850708
AACTGTACTGGCTACTCACA	0.231253025
AACTGTAGCTCTGAGAAGCG	0.738097038
AACTGTATGCAGCAGATCAG	0.835633144
AACTGTGTCAGAACTCACTC	0.734708032
AACTGTTCCTCGGAGGGCCG	0.998968566
AACTGTTGAGACCCTTACGG	0.340574931
AACTGTTTACCCTCCAGAAG	0.99887908
AACTTAACGTCACTGCCACC	0.891667919
AACTTACCGAGGCTGTTCAG	0.587225498
AACTTACCTTCATAAGACCA	0.777003447
AACTTAGATGATCCTCCGAA	0.998908643
AACTTATCCCAGATTCCTGA	0.920824807
AACTTCACTGATATTCCCCC	0.694239961
AACTTCATGAGCTCTAGGAG	0.995309024
AACTTCCCACCAACACACAG	0.997298396
AACTTCCTAAAAAAGCTAAA	0.998991715
AACTTCTATGAGAAGCAGGA	0.88062003
AACTTCTCGCGCACTCGAAA	0.52456509
AACTTGACTGAGGAACAGAA	0.998413921
AACTTGCCTACCTTTAGCCG	0.998972106
AACTTGCTCATGACCGACAA	0.660427576
AACTTGGCTGTGCTTCACCG	0.998853973
AACTTGGTCTTAGCACAAAG	0.906794235
AACTTGGTGGGGTCTCCGAA	0.995515393
AACTTGTCCTGGACAACAGT	0.007667166
AACTTGTGTAGCAAACGTCG	0.257297203
AACTTGTTAGAAAAGACAGG	0.801568629
AACTTTGACACCTCGTCCCG	0.611710701
AACTTTGGCTCAGTGCGCCA	0.958766783
AACTTTGTACTGAATCTGAA	0.995967178
AAGAAAAACAAGAAATGCCG	0.711248336
AAGAAAAAGAAGAAAACCCG	0.998871279
AAGAAAACCATCTCTTACCA	0.998855146
AAGAAAAGAGGCCTACCAAG	0.998145239
AAGAAAAGCCAGACGCGGAG	0.50803386
AAGAAAAGCCAGACGTGGAG	0.998426278
AAGAAAAGCCGGACATGGAG	0.997331843
AAGAAAATCCGAAAACACAG	0.998903995
AAGAAAATCCGACTTCCCCA	0.998642887
AAGAAAATGTGGAAAAAGAG	0.999010608
AAGAAACCCCAGAAAAGCCC	0.995451432
AAGAAACCTGCAACTCCTCA	0.981380276
AAGAAACCTGGAAAGCCACG	0.995516278
AAGAAACTCCCAGATTTAAG	0.998279007
AAGAAACTGATGTCTGACAA	0.997295585
AAGAAACTGTGACGAGTAAG	0.998423683
AAGAAAGACAGAATTGCCCA	0.919383472
AAGAAAGACTACCAACGTGT	0.347091225
AAGAAAGGCGAGCAGAACAG	0.996218495
AAGAAAGTCGATGTCTCGGG	0.999088337
AAGAAAGTGATGATAACGAT	0.905464138
AAGAAAGTGTACTTACCCAA	0.698552925
AAGAAATATACACAAGGCCG	0.323108676
AAGAAATCCCCAGTGCCAAG	0.997298249
AAGAAATTAAGAAAACCTAC	0.774497128
AAGAAATTCTCAATTGTAAC	0.995519805
AAGAAATTCTCTCGTCAACG	0.755739113
AAGAAATTCTGGATAGGAAA	0.939126707
AAGAAATTGAACTTACCGCG	0.899825631
AAGAACACGATGTTGCGCCG	0.996806574
AAGAACAGATGAGTGCCAAA	0.995202192
AAGAACAGCCTTCCTCTGGA	0.9984236
AAGAACAGCGCCTCGCGCCG	0.995517368
AAGAACAGTGTGACTCTGAG	0.998846691
AAGAACATCACCCAGATCGT	0.747769142
AAGAACATCATGGCGCTGCG	0.998604878
AAGAACATCTGGATCAAGAG	0.934255643
AAGAACCCGGAGTCCCAGCG	0.073493142
AAGAACGCAGACTTGTCAGA	0.998997446
AAGAACGCCCTGACAAACTA	0.9989866
AAGAACGGAACACAGGTCCA	0.997068242
AAGAACGGCAGGGAGTTCCG	0.633986448
AAGAACTGAATTATTCACCG	0.998909964
AAGAACTGCACATGTATGCG	0.998860579
AAGAACTGCCCCATGCCCCA	0.997301776
AAGAACTGCTGGTTCACAGA	0.969913918
AAGAACTTAAATGGACTGGT	0.93278821
AAGAACTTGGAAAGCCACCA	0.998975925
AAGAAGAAGCTGAATCCCAG	0.801941026
AAGAAGACAGGGGGGCCCCA	0.014238975
AAGAAGACCAAGTAGATCCG	0.989718713
AAGAAGACCTAATTTCACCA	0.998924696
AAGAAGACGATCACTTACGG	0.864398163
AAGAAGATAATCTCCTACAG	0.957175946
AAGAAGATCATGGTCCTGGG	0.998871861
AAGAAGATCTTGGACAGCGT	0.995936663
AAGAAGCAAGAGTTAGCCCG	0.99885656
AAGAAGCAGCAGCATCCCGG	0.676772719
AAGAAGCATTTCTTTCCGCG	0.998901392
AAGAAGCCAACGATGACCAA	0.823917725
AAGAAGCCAGAAGATACTGC	0.547215741
AAGAAGCCAGGAAATTTCCA	0.995968106
AAGAAGCCGCAACCAACAAG	0.999890753
AAGAAGCCTCGTTATGCAAG	0.999267471
AAGAAGCGCCCGAAGCCTGG	0.995334986
AAGAAGCTACTCCTTCCAGC	0.998929025
AAGAAGCTGAAGATGGGTGG	0.998888832
AAGAAGCTGCTGAAGAGCCA	0.994828734
AAGAAGGACGAGCCCAAGAG	0.998979505
AAGAAGGCAAAAAGGTCCGG	0.909704715
AAGAAGGCTGTGCAAGGCGG	0.506649348
AAGAAGGTGCTACTATACAG	0.995470216
AAGAAGGTGGTGACTGGCCG	0.99596505
AAGAAGTACCTGAAGCCCAG	0.95999394
AAGAAGTGATAACGAAGGCA	0.011592165
AAGAAGTTCCAGAAGCGGGA	0.998855688
AAGAAGTTCTCAAAACAAAG	0.998864596
AAGAATATAAACCAAAACAA	0.994909894
AAGAATCATGAAACTCTGCG	0.982671366
AAGAATCCGTGGGAAACGGA	0.627483491
AAGAATCGAAGTCCTCCATA	0.999848695
AAGAATGAGACCCGCAGCCA	0.99898007
AAGAATGCACTGCAGTACCG	0.997293938
AAGAATTGACTGCCTCCGCC	0.999263755
AAGAATTTAGGATTTGGTGG	0.718748267
AAGAATTTATGCTTAGACGG	0.165928212
AAGAATTTCGAGAGTTTGCG	0.997299627
AAGAATTTGGACTTTGTACT	0.983180824
AAGACAAACACAACAAGGAG	0.979839705
AAGACAACAATATCACCACG	0.998868072
AAGACAACAGCAGGTCCAAG	0.877202394
AAGACAACATCATCCTTCAG	0.995956283
AAGACAACCAGTGATGGACG	0.998836938
AAGACAATCGATCAAGCCAG	0.670370017
AAGACAATGTCACCTCGCAG	0.999021542
AAGACACAAGAGAGATTGGG	0.998846164
AAGACACCCAGGAAGCAGAG	0.99520712
AAGACAGATGAAAACCACCT	0.493898211
AAGACAGCACCAAGGTGGCG	0.998968713
AAGACAGCCAAGAAAGAAAC	0.430701649
AAGACAGTCCACCATATCCA	0.399952564
AAGACAGTGCAGCTGAGGAA	0.640466474
AAGACAGTGGAGTAGCCAGA	0.833023453
AAGACATCCAGGAACATGCG	0.910590667
AAGACATCTCCATAACGCTG	0.606097826
AAGACATGAAAGAATCCACA	0.652672369
AAGACATGACAAAATTCAAA	0.999964592
AAGACATGTGCAATTACAGA	0.73088879
AAGACCACCCTACTGCCCAG	0.997804675
AAGACCATACAGTACAGCAC	0.913194281
AAGACCATACTGGAGTCGGT	0.895973528
AAGACCATATTCATACCGAA	0.995499088
AAGACCATCACTATGACCGA	0.683040627
AAGACCATCACTCAGCTCCA	0.998980348
AAGACCATGGAGAAACCACA	0.99860956
AAGACCCTGCCCTTACCGGT	0.518315253
AAGACCGCTGACAAGATCGA	0.915062306
AAGACCTCGCTGCCAGAACG	0.998842975
AAGACCTGAACTATCCCCAG	0.908628879
AAGACCTGCGCTTCACACCA	0.846981548
AAGACCTTCGCGAATCCAAG	0.999018519
AAGACCTTCTGCTTACATGA	0.995940394
AAGACGATAACTACACCCAC	0.26686283
AAGACGCCGCTTCCTCCAGA	0.998425116
AAGACGCCGTGGAACAGCAA	0.995827027
AAGACGCGAGAGGATGGTAG	0.997053172
AAGACGCTCTTCATCTTGCG	0.995524964
AAGACGGAAGAGGATGGCCG	0.474837764
AAGACTAGAGAAAATAAAAC	0.998918331
AAGACTCTCTTGTCTGTCGG	0.434185826
AAGACTCTGCAGGAATGGGA	0.888496762
AAGACTCTGGAGACAATGGG	0.999052693
AAGACTGAGCCATTGAATGT	0.999221515
AAGACTGCCCTCATCCACGA	0.997384836
AAGACTGCGCTGCTGCAGGA	0.92208463
AAGACTGGATTGCTGCTGAG	0.993591906
AAGACTTCAAAAAATCCTAC	0.998847906
AAGACTTTACGTTTCCTACG	0.585993726
AAGAGAAAATTCCAGCCAGA	0.998761999
AAGAGAAACGGACTGCAAGG	0.596573072
AAGAGAAAGTTCCTGTCGCG	0.998858484
AAGAGAACAGACTTGCAGCA	0.998766846
AAGAGAACTTACCTGAACAG	0.232116647
AAGAGAAGATAGGCAGGGGA	0.998016794
AAGAGAAGCAGGATATGCGT	0.995672797
AAGAGAAGCGAGAAGAACGG	0.998431747
AAGAGAAGTTACAACCCCAG	0.591412152
AAGAGAATAGCTTTCTCCAG	0.99897827
AAGAGACCAACAGAATCCAA	0.650694506
AAGAGACTCTTCCTAATGTC	0.998089219
AAGAGACTGTTACCATGGCA	0.673435357
AAGAGAGCAAGCATACTGGG	0.998863605
AAGAGAGCATGGAAGAGGCA	0.998795655
AAGAGAGGCAAGAGGCCGAG	0.945133692
AAGAGATAGCTGATTCCAAA	0.88746734
AAGAGATCAACATAGTCAAG	0.301980275
AAGAGATCAATCTTACCAGA	0.998427323
AAGAGATCCAGACCACGACA	0.999030902
AAGAGATGCCAGTGTCCGGA	0.997835169
AAGAGATTCAAGCTCAGCAA	0.341215609
AAGAGCAAAGACCACAACGC	0.998882
AAGAGCAATGAAAGAAAAGG	0.998845082
AAGAGCCCTCAGGTGACCAG	0.99775734
AAGAGCCGATCTCCTCACAA	0.95934211
AAGAGCCGCTGGACGTACCG	0.995257492
AAGAGCGCGCCGGCTACCGG	0.396445517
AAGAGCGCTCCAGCCACCGG	0.010373174
AAGAGCGTATCCCGAGCTCG	0.258858367
AAGAGCTCAGAAAAACCAAG	0.395182285
AAGAGCTCCTCCCAAAACCG	0.998856226
AAGAGCTCTTGTCTGAAGCG	0.998857441
AAGAGCTGAAGAAAGCTCAG	0.998975411
AAGAGCTGTGAAAAACCATC	0.99899027
AAGAGCTTAAAGCAGCGCCT	0.998806375
AAGAGCTTAGACCCGACAAC	0.519048213
AAGAGCTTCAGCACCACCGA	0.903962192
AAGAGCTTCATACTCCGCAG	0.999250055
AAGAGCTTGGAAAACTAAAA	0.951978573
AAGAGGACAGAACTGATGGG	0.955862686
AAGAGGACAGTTTCTAGTGA	0.99551943
AAGAGGACCCCATTGACGAA	0.992485574
AAGAGGAGAAAATCAGTCAC	0.861650169
AAGAGGAGAAGCCAAAGCGA	0.843162504
AAGAGGAGCAGGACCCCAAG	0.374537108
AAGAGGAGCCTTCCTCCAAA	0.998772007
AAGAGGAGTCTCTGTCCGCG	0.99897304
AAGAGGAGTGAAAAGCCAGA	0.163898453
AAGAGGATCATGCCACACCA	0.997458636
AAGAGGATCCTGGCAGCCCA	0.998972156
AAGAGGATCGAGGCGATCCG	0.998979916
AAGAGGCAAAGAGAATCGGT	0.998799656
AAGAGGCATCACGCACCCAA	0.99405136
AAGAGGCATCTACAAAAGAG	0.982267777
AAGAGGCATGAACTGGTGAA	0.997148485
AAGAGGCCGGTCAAATTCAG	0.997169773
AAGAGGCGACTGAGGCCGGA	0.998979342
AAGAGGCGCCTCTTCAGTAT	0.657015194
AAGAGGCTACAGGAAGAAAC	0.990372725
AAGAGGCTAGGGAGGAACCA	0.555781356
AAGAGGCTCAGGAAGAAGTG	0.016814332
AAGAGGCTCGTGAATATGGA	0.999039113
AAGAGGCTCTCCCAGAAAAG	0.442403674
AAGAGGGAAGAATAACACCG	0.901786902
AAGAGGGGACGCCCTTGTGG	0.984511499
AAGAGGGTACACAAAACACA	0.998935535
AAGAGGGTCGCAGTCCCAGG	0.01345004
AAGAGGGTGCCCCTGCCAGA	0.99845378
AAGAGGGTGGAATAGCGTAG	0.805242927
AAGAGGTCAACATAGTCAAG	0.998839996
AAGAGGTTCCAGACTACTTA	0.998317813
AAGAGGTTGCTCTCCTTGGG	0.998829559
AAGAGGTTTGGCTTTCCAGA	0.998777622
AAGAGTACACTCACCAGCCG	0.997305257
AAGAGTACCAAATATCAAGG	0.351197642
AAGAGTACGCACCTTCACCA	0.998965668
AAGAGTATATCCTAACACAT	0.752658214
AAGAGTATCCTGCCTACGGT	0.389067675
AAGAGTATCTGGAGAAGGCA	0.995508564
AAGAGTATGCCAATACTACA	0.999439425
AAGAGTCCTTCACAGATCCG	0.995517923
AAGAGTCTATACCTGCTTGG	0.998991291
AAGAGTCTGCTGGATCATGG	0.996982982
AAGAGTGAAGATACTCGGCA	0.723057788
AAGAGTGATAAGGAAATTGT	0.99939736
AAGAGTGCCAGGTTTCCGAG	0.998941861
AAGAGTGCGAGCGAGAGCGG	0.997817169
AAGAGTGTGAGAGTCCCCAA	0.994599192
AAGAGTTCCTCAGCTCCAGG	0.998855757
AAGAGTTCGACATAGTCAAG	0.58528195
AAGAGTTGAGAACCAGTTAA	0.997297611
AAGATAAATGAAAATGCAGA	0.998850261
AAGATAACAGTGATGTCACA	0.995505052
AAGATACGAATCTCTTAAGG	0.999489353
AAGATACTGAGAGACTCCCG	0.563957288
AAGATAGGTTCTTCTGGCAG	0.666469147
AAGATAGTCTGAAAATTCAG	0.708574241
AAGATATGACACTTACAAGG	0.499967544
AAGATCAAACCACAAACCAG	0.94979085
AAGATCACCTTAAGCCAGGT	0.601777376
AAGATCACTTCGAAAAACCT	0.598601299
AAGATCATCTGGTTTCTCCC	0.995472058
AAGATCATGTCCAAACAACG	0.999113429
AAGATCCAGGATTCTCCCAG	0.997379455
AAGATCCCCCTGGTATTCCG	0.949608671
AAGATCCGAGTGCACTCGCG	0.998857408
AAGATCCTCCTGCCGCTCAG	0.995258062
AAGATCCTGAACAAAAGCCA	0.998853796
AAGATCGCAGTGCACACCAA	0.999093618
AAGATCGCCAAGACTCACGA	0.998634046
AAGATCGTAGCCAGACCCCC	0.452155019
AAGATCGTCGACATGTACAA	0.995511765
AAGATCTGTGACCAGCTCAA	0.936163314
AAGATCTTCCACCCGAACGT	0.995945624
AAGATCTTGATGGTTCCGGG	0.927176539
AAGATGACCACAGAAACCAG	0.863331288
AAGATGAGAGTGATTCGCGT	0.951143277
AAGATGAGATTGCGGCCGAA	0.998982608
AAGATGATAGAACAGCTGAA	0.798265761
AAGATGATAGACCTTTCCAA	0.844211977
AAGATGATCCAGCAGAAGAG	0.998051902
AAGATGCAGTAGAAAGACAG	0.94596251
AAGATGCCATGGCTAGTCCA	0.998786893
AAGATGCCCCTGAAGCTGCG	0.998847713
AAGATGCTCTGGACACTCGA	0.916766352
AAGATGCTGGAATAGATCAG	0.836977171
AAGATGGGCTTAACAGGCCA	0.944775959
AAGATGGTGCCGGTACCCGA	0.655568273
AAGATGGTTCCACAACCAGG	0.705414728
AAGATGGTTTACATCTCGAA	0.99880249
AAGATGTACCGAAGTATAGA	0.999246267
AAGATGTCAGACACTGAGAA	0.998851199
AAGATGTGCATGTAGCTGGG	0.997299202
AAGATGTTCTCATTCCGGAG	0.397147968
AAGATGTTCTGGTAGACCAG	0.516980371
AAGATGTTCTGTCAAAACCC	0.995508612
AAGATTATAGACGGGAACGG	0.190239905
AAGATTCAACATATTTCCCG	0.998845717
AAGATTCGCATGCGGTAGAG	0.997873866
AAGATTGGTACAAAAATCAG	0.995989423
AAGCAAACAACATCTCCTGG	0.950265144
AAGCAAACAGAGCCAAACGC	0.998837949
AAGCAAATCTTGTAACCCCG	0.981131057
AAGCAACGCAGGGAACCAAA	0.998860713
AAGCAAGGAGGTCAAGCACG	0.742753643
AAGCAAGGCGAAGACTTGGG	0.997307514
AAGCAAGGGCCAGTTCTGCG	0.985861199
AAGCAAGGTCCAAGGAGGAG	0.996946381
AAGCAATCGATAAAGTCCCG	0.035637018
AAGCAATTCTTTCTGCCATG	0.005860255
AAGCACACCAAGGAGTCCAA	0.998816228
AAGCACACCCAGTTACCAAG	0.998864696
AAGCACACTAACCTAAAACA	0.99086753
AAGCACAGCAAGCACCGCCA	0.99687249
AAGCACAGCCGTCATCCCAG	0.998964591
AAGCACCAACAATATAGCCC	0.577851409
AAGCACCCCCTCTACCTGCG	0.07850716
AAGCACCTAGAGCAGCAGGA	0.613263945
AAGCACCTTAGACATGCACG	0.492709142
AAGCACGCGACAGCTCCAGC	0.455955939
AAGCACGTGCAGTCGCACAG	0.997302682
AAGCACTCACCATCTTCCCA	0.997301222
AAGCACTGCCGACTACAATA	0.99861063
AAGCAGACATAACCAAGCCA	0.998429048
AAGCAGACTGAAGCAGACCA	0.999194189
AAGCAGAGAGATCTCTCGGA	0.997294021
AAGCAGAGCCGACTTCCCCA	0.423847412
AAGCAGAGCGACTCGGTTAA	0.4501601
AAGCAGAGCGCCGAGCGCCG	0.75834203
AAGCAGAGCTGACGACCAAG	0.997228711
AAGCAGATGCGGATTCTCAT	0.765764898
AAGCAGATTGAAGAGCTGAA	0.995966215
AAGCAGCAAAAGCCATTGGA	0.52767676
AAGCAGCAAGAAAATGTGGG	0.997042545
AAGCAGCATGAACTCAGCAG	0.209206366
AAGCAGCCGAAGCAACAGCA	0.997284405
AAGCAGCCTCAGGATCTCAG	0.997438826
AAGCAGCTCGGGCAGCTCGG	0.841879249
AAGCAGCTCTGGACACAGGG	0.998978546
AAGCAGCTGCAGGGGCCGCA	0.998852999
AAGCAGCTGGAGCAGCTCCA	0.998892111
AAGCAGGCACCAGAAATCCT	0.868646718
AAGCAGGGAGAGGACAAACA	0.66130226
AAGCAGGGAGATGTCATCCG	0.322532783
AAGCAGGGCTGTCTTTACAA	0.457815591
AAGCAGGTACTCACCAAGGA	0.995452278
AAGCAGGTAGAGATCTTAGG	0.490124547
AAGCAGGTCCACCCTGACAC	0.998436637
AAGCAGTGTTCCAATGCCAG	0.537757165
AAGCAGTTAAACAAGAAGGG	0.789718911
AAGCAGTTCCTCATAGGCCA	0.959954285
AAGCATACACATCATGGCAA	0.995525811
AAGCATCACACCCTTCAAAA	0.998870572
AAGCATCTCTGGCCATGCCA	0.314321066
AAGCATCTTGGGAGACAGCG	0.998809599
AAGCATGATAATGTGCCAGG	0.998893651
AAGCATGGAGAAAAAGAAGG	0.4619659
AAGCATGGCTTGTAGACCCG	0.405074118
AAGCATGTCAAGAAGAACAG	0.993638391
AAGCATTTCCCGTTTCAGAG	0.75587502
AAGCCAAAGATAATACCTTG	0.998975303
AAGCCAAATTTCCCATCCGA	0.334172452
AAGCCAACACAAATGCCCCA	0.974491543
AAGCCAACATCACTTCTCAG	0.997930094
AAGCCAACTGAAGACTCCAG	0.616884899
AAGCCAAGACCACCAAGAAG	0.998984751
AAGCCAAGATGTCCAGCAAG	0.997750061
AAGCCAATGGTGACACCAGG	0.994935282
AAGCCACAAGAATCCGCACA	0.033710172
AAGCCACCAACGCTGATCCA	0.911141252
AAGCCACCAAGGAAAATGAA	0.985570156
AAGCCACCCAAACACCACCG	0.999531169
AAGCCACCTACAGCTATCCG	0.995524925
AAGCCACTACTCGAACGCCG	0.998938081
AAGCCACTATCGATTCTGCA	0.994094655
AAGCCAGAAAGCAATGGATG	0.867125182
AAGCCAGAAGATGCACAAGG	0.9986286
AAGCCAGACTCAGCTCCTCG	0.782984856
AAGCCAGCCGAGCTCCCAGG	0.999863274
AAGCCAGGAACCAAGCCAGT	0.768382374
AAGCCAGGATAAAATCCAGA	0.998853709
AAGCCAGGTAGAACAAGAAG	0.883458867
AAGCCAGGTGGTGTACAACA	0.974364329
AAGCCAGTACCTGAGATCCA	0.998740369
AAGCCAGTGAAAACTCCAGG	0.998426697
AAGCCATATGAATCTTACAT	0.998864811
AAGCCATCCTCAACTGAAGG	0.889734651
AAGCCATGAATGAATCCAGG	0.939862862
AAGCCATTCTCGCCACCCAG	0.99842737
AAGCCCAGCAAAAAGCCCAG	0.998854124
AAGCCCATAAGCGTGTTGGT	0.778315448
AAGCCCATCATTGTTCTGGA	0.998876668
AAGCCCCCTGAGATTGCAAA	0.998373006
AAGCCCTCCACAAAGTAGCA	0.997297125
AAGCCCTCCAGCACCCCGCG	0.998804593
AAGCCCTCCCCAGATTTAGC	0.728691111
AAGCCCTCCTTACAAATGGG	0.998633633
AAGCCGATGTAGAGGAGCCG	0.503288032
AAGCCGCCCTCACCATCGAA	0.789778527
AAGCCGCCGGGAAGACCCCA	0.998844257
AAGCCGCTCACCGAAGCGCG	0.313743167
AAGCCGCTGCCTATCTACCG	0.998976237
AAGCCGGACGGCGAGCACGG	0.995515532
AAGCCGGGTAAGAAGACCCG	0.919479179
AAGCCGGTACAGGTGCCCTG	0.705119673
AAGCCGGTAGAGGATCCTTA	0.998977745
AAGCCGTCAGAAATCAGCCA	0.998975971
AAGCCTACTCAACTGCTGGA	0.998978989
AAGCCTAGAAAGCAATGTTT	0.998845385
AAGCCTAGAGACTTACACAA	0.996927569
AAGCCTCTAGGCAAGATGGC	0.995517019
AAGCCTCTATCAGTGCCAGT	0.970009874
AAGCCTCTCCCGAAGCCGCG	0.998981059
AAGCCTCTGAATCTAGGCCG	0.36000834
AAGCCTGCACGGCGGACGCG	0.99552011
AAGCCTGCTCTCCTATCAGG	0.311503626
AAGCCTGTGAATCTTCACCG	0.998267695
AAGCCTGTGATGTTACACCA	0.997299514
AAGCCTGTTATGTTTCCAGT	0.998064632
AAGCCTTGAACACAGAAGCA	0.828514348
AAGCCTTGCGAGGAACCCAA	0.998797992
AAGCCTTGTACACCTCTACA	0.998163321
AAGCCTTTCTTGCCAATCGG	0.727220971
AAGCGAAGACAGCTGGGGGG	0.996004362
AAGCGAATCCAGATCTGCGG	0.578964956
AAGCGACCCAAGGAGCCGAG	0.518385787
AAGCGACCGGATCTGCCCAA	0.679714053
AAGCGACCTGTGGCCCCGCG	0.678334843
AAGCGACGGCAAATACCACG	0.998854039
AAGCGACTCCTCGCCCCCGG	0.997308878
AAGCGACTCTCCAAGATGAA	0.99720101
AAGCGACTGAGCTTTCTAAA	0.995517835
AAGCGACTGCAGAGCCAGAA	0.985272331
AAGCGAGGAGCAGCGATGGA	0.998362489
AAGCGAGGTGATAGGACTAG	0.998853573
AAGCGAGTGGAAGCCATACA	0.983866254
AAGCGATCCTGAAAGAGCTG	0.99899901
AAGCGATGACAAAAAAGCCA	0.81775812
AAGCGATTCATCTAGGACCT	0.752857284
AAGCGCACTCACCACCACGG	0.681571808
AAGCGCAGAGAGACAGGAAA	0.94752911
AAGCGCAGTTCAGTTTCCAG	0.99877422
AAGCGCCCAGACCAACCACA	0.980742577
AAGCGCCTCCAGAATTCCAA	0.721709219
AAGCGCCTTCAAGCTCCTGG	0.902306821
AAGCGCTCCCTCTACCGGCG	0.447423366
AAGCGCTCGAGGAAGAGCAG	0.915407747
AAGCGCTGCTTACGAAGAGA	0.900126708
AAGCGCTTGGTGAATATCGG	0.851944629
AAGCGGACATCACTTATGAG	0.998842844
AAGCGGAGAACAAGCAGCTG	0.998855064
AAGCGGAGACTGTACAGAAA	0.839890044
AAGCGGAGTGGACGACTGGA	0.998971312
AAGCGGGCGCAAAGCCCCAA	0.997204624
AAGCGGGCTGAAGCACCACA	0.995964232
AAGCGGGTCCCGAAGCGCCA	0.997702081
AAGCGGGTCCTGGTGACCGG	0.303597164
AAGCGGTCAGGAAAGCCCCG	0.997369758
AAGCGGTCCATGTCGTAGCG	0.735198764
AAGCGGTCGCCATGTCCGCG	0.997298584
AAGCGGTTATACTTGGTGCG	0.870043166
AAGCTACTGTCTCCAACAAG	0.951575768
AAGCTAGCTTTGCAATATGG	0.361878266
AAGCTAGTCTGGCAGCTGCG	0.80926914
AAGCTATCGCCTTCGCCGAC	0.044005381
AAGCTCAGTAAAAAGGACCG	0.925680853
AAGCTCATAGACATCGCCAT	0.746386358
AAGCTCCCCTTACCTGAGGA	0.998978194
AAGCTCCCTCAGCTGAGGGA	0.99596565
AAGCTCCTCAAAATAGTGGA	0.450728981
AAGCTCCTCCTCCTGCCCAG	0.953405031
AAGCTCCTCGGAGCTCTCCA	0.995512945
AAGCTCCTTAAAGTACCGAA	0.973857802
AAGCTCCTTGATCTGAGTGA	0.538207097
AAGCTCGGAGAATTGCCCAT	0.907968108
AAGCTCGTGGTCATAACCCA	0.365288688
AAGCTCTGAGAGAATGGCTG	0.997301076
AAGCTCTGCAGAGCTCCAAG	0.696338955
AAGCTCTTGATGGAGACCAA	0.557539496
AAGCTCTTGGAGCAAGCCGG	0.04454317
AAGCTGAACTGACTCGTCCG	0.997301535
AAGCTGACGGACCTGAGCAG	0.386167828
AAGCTGAGCCTTCTATTTGA	0.995964563
AAGCTGCACGAGATCTTCCG	0.998982586
AAGCTGCCAGAAGTGGGGCA	0.818023229
AAGCTGCCAGACCTGGTGAG	0.997037086
AAGCTGCGCGGTCCATGGCG	0.594351813
AAGCTGCTAAGATCATGGAG	0.969570018
AAGCTGCTCAGAGAAACAGT	0.995573978
AAGCTGCTCGATGAGAACAG	0.999004546
AAGCTGCTGCTGGAGCCCCA	0.011450648
AAGCTGCTGGAGTATCTGCG	0.994593482
AAGCTGGAGCAGAAACCCAA	0.998976856
AAGCTGGAGGTAGAGTACCG	0.998872354
AAGCTGGCCTGGCTGCCGCG	0.995518823
AAGCTGGCTGGAAAGAAAAA	0.998137149
AAGCTGGCTGGGCAACTAGT	0.998943845
AAGCTGGTCAAATTTCGCGA	0.569296481
AAGCTGGTCGTAGATTCCCG	0.995955796
AAGCTGGTCTCCTTTCCCAT	0.434783732
AAGCTGGTCTTAGTGGGCCG	0.997300535
AAGCTGGTGCGCTCCCCGAG	0.028493254
AAGCTGGTGTTCCTACAACA	0.99885482
AAGCTGTAGAACTCTTCCAA	0.998850722
AAGCTGTCGAAGCTTTGCAG	0.325601061
AAGCTGTTTATCCATTCCAT	0.944521671
AAGCTTATCGACACCATCAG	0.839561942
AAGCTTATCGGCTATAGCCA	0.941265358
AAGCTTATGTGGGGAGACAG	0.997161989
AAGCTTCCAAAGATGCCCAA	0.997299009
AAGCTTCCAGAAGAAATGAA	0.050700473
AAGCTTCTACAGTCCCCACA	0.879534585
AAGCTTCTGCATAAACGGAG	0.457107074
AAGCTTGGCATAAATGGCGG	0.141600784
AAGCTTGTATGCCCTCACTG	0.998874351
AAGGAACTCCAGATCATGCA	0.927085361
AAGGAACTCGAGGTTCAAGG	0.770830385
AAGGAACTCTCATATCCACA	0.995871875
AAGGAAGAAGACGTACACCG	0.998789501
AAGGAAGCAGAGCTCTCCAA	0.995721234
AAGGAAGCGAAAGTTCCGCG	0.998934245
AAGGAAGGCAGGACTCTGCG	0.998857732
AAGGAAGGCGAACTCCTCCG	0.544257411
AAGGAAGTGTCATAGATGGA	0.999863384
AAGGAATGACCAAAGCACCT	0.998601604
AAGGACAGTCCAGAGAGCCG	0.764807604
AAGGACCATTAGCCACACAA	0.995510275
AAGGACCCGGGATTGCAAAA	0.996879468
AAGGACGAGTTTAAAAACAC	0.154476547
AAGGACGGCACTGAGAAGCG	0.997295306
AAGGACGTCCACCAACTGAA	0.998917922
AAGGACTTCATGATCCAGGG	0.998846324
AAGGACTTGAAGAAACCTCG	0.305191477
AAGGAGAAAGAACTTCCAAG	0.945648934
AAGGAGAAATGAGCAATCCG	0.891219415
AAGGAGAAGGAAAGTCAGAG	0.995945772
AAGGAGAATGGGGAGCCCAG	0.031080812
AAGGAGACAGAGAATCCAGT	0.998608586
AAGGAGACATAACCAAGCCA	0.522843139
AAGGAGATACCGGGAAAAGG	0.397433551
AAGGAGATAGTCCTGCCGCT	0.998924219
AAGGAGATGGAGAATGCCCG	0.931507604
AAGGAGCTAGAAGATATTGC	0.384117154
AAGGAGCTCCAGAAACAGGT	0.998852933
AAGGAGCTCTTCCAGCCAAG	0.998992813
AAGGAGGCAACAGTGCCCAG	0.015528253
AAGGAGGTCTCCATTAAAGA	0.998978741
AAGGAGTCTACGAAACGTGG	0.643369086
AAGGAGTTAGGTCTTCCCAG	0.642727403
AAGGATCACGAAGATGACCA	0.541955867
AAGGATGCTGGAGAAGACAA	0.950971082
AAGGATGGCGATGGTCCTCA	0.998855376
AAGGATGTCGAGATGCAGAA	0.997303374
AAGGATTCAGTCCAACACCA	0.999068294
AAGGATTCTTTGTATGCCCA	0.998505568
AAGGATTTCATGATTCAAGG	0.998978793
AAGGCAACTTACAAGCAAAG	0.643489088
AAGGCAAGAAGAACATCCCG	0.581957127
AAGGCAGCCACATTACCTGG	0.998860843
AAGGCAGCGGGCGGAAGCGG	0.729353773
AAGGCAGGTCAAGTGCTCTC	0.995473354
AAGGCATGAGTTCATCAGCA	0.998930352
AAGGCATTGCTAGGCCCTCG	0.56588535
AAGGCATTGCTGAGAAACAG	0.602103659
AAGGCCACCAGAAGATTACG	0.996625232
AAGGCCACGTGAAGATGCTG	0.997619735
AAGGCCATACCTGGACCCAA	0.99754429
AAGGCCCCTGAAGAATCCAA	0.949495352
AAGGCCCGAGATGAGACCCG	0.571330199
AAGGCCCGCGACTTGAAGAA	0.998705368
AAGGCCGGCAAGACAGCGAG	0.933979542
AAGGCCGTGTGCGTGCTGAA	0.981794307
AAGGCCTCCAGAAAACGCGG	0.997297012
AAGGCCTGAAGAATCCACCA	0.995981959
AAGGCCTGTTCAACTACAAG	0.908180192
AAGGCGAGAAGAGTGCCCCG	0.995575049
AAGGCGCGAGAGGAGACCCA	0.436457812
AAGGCGGTCACCTTCCACAG	0.759987989
AAGGCGTGTCCTGCACCAGG	0.998911449
AAGGCTACAACAATTAACAG	0.942669227
AAGGCTCTATGAGAGCAGGT	0.606399507
AAGGCTCTCAGGGAGAGCCG	0.995968209
AAGGCTGGTTGGACTCACAA	0.018545746
AAGGCTTCAACAGATCTGAG	0.992603856
AAGGGAAGAAAATTTCCGTG	0.852087126
AAGGGAAGAATGTTGTCCAG	0.997300022
AAGGGACCATCAAAATAGCG	0.998682484
AAGGGACTCTGATCATCGAG	0.998965152
AAGGGACTCTGGCATGACCG	0.976155595
AAGGGAGCAAGGAGGAACAG	0.998855779
AAGGGAGTCGGGGATCGCCG	0.592817216
AAGGGCACTGAGGTCCCGGA	0.255878809
AAGGGCTCTGTCCAGCACAA	0.99855007
AAGGGGGCGTGGCTATGCAG	0.998841701
AAGGGGGCTGTGGTTCCTGT	0.999737394
AAGGGGTGCTGAGCAAACGG	0.094442374
AAGGGTCACGAAGAACTCGG	0.9982355
AAGGGTCTAAAGCCATCCAG	0.211563103
AAGGGTCTAACAGCTCTAGG	0.589096645
AAGGGTGAGAAGCACGGCCG	0.177800863
AAGGGTGGCGAGAAGAAAAA	0.808060766
AAGGGTTCTCTGCTGCCAGG	0.263032626
AAGGTATAAACGATTCCACG	0.012382226
AAGGTATCCTTCTCAGACCG	0.752451745
AAGGTCACGGCGCCTCCGGT	0.998853119
AAGGTCACTGAAGTTCCCAA	0.99885537
AAGGTCACTGAGCTGCCCCG	0.668912796
AAGGTCACTGATGGAAACAG	0.998984576
AAGGTCAGCCAGAAAGCCCG	0.342232106
AAGGTCATAGATCGGATGGA	0.998964253
AAGGTCATCGACCTGCCGGG	0.998977798
AAGGTCATCGTGAAATCAAA	0.997035517
AAGGTCATGCGAGACAACAA	0.935255364
AAGGTCCCAGAGTACATGGG	0.981220638
AAGGTCGAGGGGGATCCAGA	0.662079226
AAGGTCTCTGAGATCCTCCG	0.08103337
AAGGTCTTCAGAGATCCAGG	0.913825931
AAGGTGCTGTACTCGCACAG	0.996032253
AAGGTGGAGGTGGAAGACGA	0.019053253
AAGGTGGTAGAGGAAATGCG	0.819047371
AAGGTGGTGTGTAGGCACAG	0.943995484
AAGGTGTGAGGCCAACACCA	0.168601678
AAGGTGTGAGGTGAACCGAA	0.998746505
AAGGTGTTGGACTCAGGTGT	0.574815948
AAGGTTATGCAAGGTCCCAG	0.998973544
AAGGTTCCCGGCGTGCAGCG	0.9947994
AAGGTTGGATTTCAAGGCGG	0.998776059
AAGGTTGTCACTCAGAGCAA	0.601848287
AAGGTTGTCTGGCAATTCCG	0.995518072
AAGGTTTCTCCAGCTTCAGG	0.820146054
AAGTAAAGAGAAGATCCGCC	0.997275071
AAGTAAATGGAGACACCAAG	0.972792903
AAGTAAATGTTCGGTCACAG	0.975259867
AAGTAACTTCCATTTACAGG	0.995512671
AAGTACAACCTGAACAGCAA	0.998834694
AAGTACACCGGGCTGCACAA	0.987240319
AAGTACAGATGGTTGCGCCG	0.995857392
AAGTACATAGGCTTGTGCAG	0.996598472
AAGTACATCCAGACAGACAG	0.590248488
AAGTACCTAGTTCTTTAATG	0.506318155
AAGTACTGAGACAGCCATTC	0.814134966
AAGTACTGCTGAGAAGGTGT	0.998767585
AAGTAGAGAATTAAATTCCG	0.276392092
AAGTAGAGAGAGAATGACCA	0.476154304
AAGTAGCCTCTGGTTCACAA	0.995506937
AAGTAGTACCTTGCCCCGCA	0.687030582
AAGTAGTTTGGACAACTCCG	0.381964507
AAGTATACCCCAACACCCAG	0.999126652
AAGTATACCTGCTTGCTTGG	0.970561481
AAGTATCCTGTCATGACCAA	0.216337157
AAGTATTCATCCGGGCCACA	0.876177057
AAGTATTCCCGGCTCCCGCG	0.995776975
AAGTCAAATCTGGAACCAAG	0.663875832
AAGTCAACTTCAATGTCGGA	0.998977576
AAGTCAAGCGGGCCACCGAG	0.995964182
AAGTCAATGCTAGCTCTGAG	0.998849856
AAGTCACTCTGTGGGTCAAG	0.998387777
AAGTCAGCTCCATTCCTCGG	0.772478378
AAGTCAGGAGCCAAAAACAG	0.999823725
AAGTCAGGTGGGAACAGCCA	0.495717019
AAGTCAGTATCTCTGAGCAG	0.725802443
AAGTCATGCAGAGGTTCGCG	0.675686329
AAGTCCAAACTCTAGATCTA	0.995965977
AAGTCCAAGGAGAGAGCCCA	0.909825247
AAGTCCACCAAGCTGAAGAG	0.948881526
AAGTCCACCTCACCGCCATC	0.999972298
AAGTCCATACCTGAACCACA	0.947389994
AAGTCCATGGAGAACACGGT	0.233820667
AAGTCCCCACCAAAGTACAA	0.898082654
AAGTCCCGCTTCTTCATGCG	0.751598506
AAGTCCCTGAGGGCTGAAAG	0.573537223
AAGTCCCTTGAGATACTCTG	0.89608996
AAGTCCGTCAGACTCAGCTG	0.014906762
AAGTCCTCTCCAATGCAACA	0.994128468
AAGTCCTGAAGAAATCCAGT	0.997293928
AAGTCCTGAGAAAACAGCAG	0.99897811
AAGTCCTTCCTGCTGTGCAT	0.998854417
AAGTCGATCTCATAGACGTA	0.441108599
AAGTCGCGAGACATCGGCCA	0.41666665
AAGTCGTCCAGGGCGCGTAG	0.81970895
AAGTCGTTCCCTGTGCCGAG	0.995283982
AAGTCGTTGCCAGTACCCAG	0.998977182
AAGTCTACAAACACAGCCCG	0.996284739
AAGTCTACGATGGCAGGTAA	0.997346538
AAGTCTACTGGAGATCCAAA	0.972794266
AAGTCTCCAGAGATTATCAG	0.874993409
AAGTCTCCCCAATCTCCTGG	0.948022404
AAGTCTGGTCTGATTGTGCG	0.998338684
AAGTCTGTAGTGGTTGTCCA	0.757472392
AAGTCTTCCCCAACACCGAA	0.995534776
AAGTCTTCGATTACTGCCAG	0.995968866
AAGTCTTGTGAAGAAAATGA	0.999419155
AAGTGAAATCCTGGGCTACG	0.998433826
AAGTGAAATGAAAATCAAAG	0.896035501
AAGTGACCCCGGATGACAAG	0.998660975
AAGTGACCCGTCTGGCCACG	0.488171666
AAGTGACGCTGAGTCAAACT	0.99730104
AAGTGACTATTGGCTTTGGG	0.778970833
AAGTGACTTGAGGTCATCCA	0.588463694
AAGTGAGAAGAAGATCTGGG	0.356096528
AAGTGAGAAGATGATCACGA	0.839337249
AAGTGAGTCTCACTGCCAGG	0.995986178
AAGTGATACCTGAAGTGCCA	0.998975256
AAGTGATGAATAATCATCAA	0.998992238
AAGTGATGCACAAAGTCCAG	0.563218145
AAGTGATTTGGATTTCCAGG	0.998853248
AAGTGCATCAACCACTACGG	0.998387841
AAGTGCATCATTGTAGAAGA	0.99889362
AAGTGCATCTGAAACTCCGG	0.553641125
AAGTGCATTGAAGAGAACAA	0.257759986
AAGTGCCAACTCCTGCCCCG	0.998850777
AAGTGCCAGGGTAAAAGGCA	0.834393454
AAGTGCCCAGACCTTCCAAA	0.807421898
AAGTGCCCGGACATGCTGAG	0.994800344
AAGTGCGCACAGGAACCTAT	0.994117116
AAGTGCGCCGAGAAGTTGCG	0.998898196
AAGTGCGCGTACGCGACGCG	0.886879396
AAGTGCGGAATGGAGCCGGG	0.986481199
AAGTGCTAGTAGTAAAACCG	0.286354867
AAGTGCTGCTGTGTTCCCCA	0.997100736
AAGTGGAAGTGCAGGAGCCG	0.997885796
AAGTGGACCAACTATCTGAG	0.997669779
AAGTGGACGACACAAGGCCG	0.997757586
AAGTGGAGCGGACACGAACA	0.995970354
AAGTGGATCGGGAACAGCAA	0.997293488
AAGTGGATCTTCACAGTGCA	0.998356929
AAGTGGCACAGACTGCTGAA	0.011919709
AAGTGGGCACCAAAGTCCAA	0.995923084
AAGTGGGCTGGCTTGTTGAG	0.998847357
AAGTGGGGAATGATTCCCCG	0.995486827
AAGTGGGGAATGGAGTACAA	0.998923613
AAGTGGGTAGAGATATGCAG	0.537407521
AAGTGGGTCCGACTCAACGT	0.997306451
AAGTGGGTGAGCTAGACACG	0.007570874
AAGTGGGTGGGCTTTCTGCA	0.996544014
AAGTGGTCACTGAATCTGAA	0.997302875
AAGTGGTCTGGCAGCAGCTG	0.998759606
AAGTGGTGCACCAGAAACCA	0.496512875
AAGTGGTGCCTAAAAAGCGG	0.997249915
AAGTGGTGCTGGAAAAACAG	0.927513887
AAGTGGTTCCGTACATCCGG	0.281939345
AAGTGTACCCTAACTAGCCG	0.491302799
AAGTGTACCGGAATTGACGG	0.867373057
AAGTGTCAGTCGCTTCTCCG	0.99897259
AAGTGTCTCGGGAAGCGCAG	0.996350844
AAGTGTGCTCAAGAGCGCCG	0.997312136
AAGTGTGCTGAAGGGATCCA	0.604975675
AAGTGTGTGAAGAGGCTGGA	0.997448765
AAGTTAAAAGATAAGATGAA	0.923338843
AAGTTACCTCACCAGCCGCA	0.998902038
AAGTTACCTTGGTTTCCTGG	0.532278638
AAGTTAGGAAGTCGTGGCGA	0.2595661
AAGTTATCTCCACATGGGCA	0.941448545
AAGTTCACCTGAGCTCCAGG	0.998843445
AAGTTCATCCCTGATCCCCA	0.886160055
AAGTTCCACTACAAGAAGGA	0.997301782
AAGTTCCAGGAACAAGTAAT	0.997302537
AAGTTCCTAGATTTCCCCAT	0.998948404
AAGTTCCTCTGAAGTTCGCA	0.998984862
AAGTTCGGAACGGACCCCCG	0.990143281
AAGTTCTCAGATCATCACTT	0.618444155
AAGTTCTCCAAGAAGAGTGA	0.026039291
AAGTTCTCTCCTTCGTCACA	0.947403676
AAGTTCTGCCGGGAAGCAAG	0.738201864
AAGTTCTGTGAGACCACCAT	0.99556465
AAGTTCTTACCCCTTCCGGG	0.391993668
AAGTTCTTCCGCGAGTACGA	0.609222175
AAGTTGCGCTCTCTGCCGCA	0.998303244
AAGTTGCTCTAGGTCCCCCC	0.846704794
AAGTTGCTTGAAAATGGCAT	0.997303583
AAGTTGGCCAGGCTCACACG	0.998855899
AAGTTGGCGTTATTAAGCCA	0.74195458
AAGTTGGCTGAACAATCTGA	0.308841376
AAGTTGGCTTGCAAGCAAAT	0.995973288
AAGTTGGTGAAGGCCCCACA	0.605041562
AAGTTTATAGGAACACACTG	0.998859368
AAGTTTATCAAACGTGGAGG	0.41545653
AAGTTTCCGAGCAAAGCCAA	0.816657353
AAGTTTCTCAAAATGCAAAT	0.99945329
AAGTTTCTCCGGGAACTGGT	0.998997237
AAGTTTCTCTGTAATTCAAA	0.998851658
AATAAAAACAGTACGCTCAA	0.995642051
AATAAAGCTGTTGTGTTGCG	0.997547621
AATAAAGGCACAAAAACAGA	0.997299367
AATAAAGTGGAGCGACACCA	0.720873549
AATAAATGTGGATATCCCTG	0.826431033
AATAAATTCTCGTAGTCGGA	0.934292219
AATAACACCTTCATTACCCG	0.998832974
AATAACATATTGCCCAACCA	0.710981788
AATAACATCGTCCTTCCATT	0.999008606
AATAACCCTGAAGAATAAAA	0.437053493
AATAACTGTTCACTGCCCGA	0.494280996
AATAACTGTTCCATCTTCAG	0.992679009
AATAAGACTCAAAGTTCCCA	0.997125762
AATAAGAGCTCGAGATCAGG	0.21680311
AATAAGATCAAACTGCTCAG	0.998979729
AATAAGATGTCTGAAAAGGA	0.995508564
AATAAGGATCTCATTTCCGC	0.674411482
AATAAGTCCACAGATACAGC	0.478199135
AATAAGTGAAGCATACCGAG	0.969097503
AATAATAAGGAAGACTGCCG	0.998661277
AATAATAATGCTACTCCAAA	0.472285213
AATAATACTGAGTAATAAGG	0.998845466
AATAATCGTTGGGATCCAGT	0.696303246
AATAATGTCACCATGCGCCA	0.997304881
AATAATTGCAGCGATCACAA	0.632228649
AATAATTTAACAGCAAACCA	0.997301759
AATAATTTCTTAAATCCAGA	0.997740059
AATACAAGCAGCATTTCCAA	0.934010518
AATACACCAGATGAAAATGA	0.675138164
AATACACTAGGAAAATCAAA	0.994322651
AATACAGTAGACCCACACAC	0.459944419
AATACAGTAGGGGGTCTGCG	0.998855981
AATACAGTGGAGCAACGCCA	0.997300445
AATACATCAAAGTAATCGAT	0.823355684
AATACATCCTGCAGTGGCCA	0.822548713
AATACATGAAGGAGACCTAG	0.627312938
AATACCACCTCAAGACTCAT	0.667233859
AATACCAGAGAAGATACAAA	0.41320215
AATACCAGAGAAGATGCAAA	0.999454652
AATACCATCCTGCGTCACCT	0.998421239
AATACCCCAATCTTACCCAG	0.998849896
AATACCCGAATCCCGAAGAG	0.75754074
AATACCGATTTCACTCCCCG	0.764479293
AATACCGTAGATGAAAAGGA	0.998953502
AATACCGTCTACCAGTACGG	0.590332842
AATACCTAGCCACACTCGAG	0.610883829
AATACCTGCATATACACAGA	0.756065403
AATACCTTAGAAATATCCAG	0.380277375
AATACCTTCCAAGACCAGAG	0.996198458
AATACCTTGTTCCTGCCCAG	0.998525355
AATACGACTAGTCATCACAT	0.998846923
AATACGACTGAAGACCCTTG	0.998832449
AATACGATCGTAAGGAGCTT	0.717038399
AATACGGTAGATGCATCAGT	0.343297751
AATACGGTGATATTCCTCGA	0.926992771
AATACGTGCAAATGTGGCCG	0.998890038
AATACTATCCAGTTTCTGGA	0.884512712
AATACTCCGCCTCCACGTAG	0.910148613
AATACTGCTGAGTTTCTGGG	0.906273647
AATACTGGAAGAAGCCAGGG	0.021338671
AATACTGTACCTGAATAAGG	0.203428354
AATACTTACCCAAGTCTACA	0.594487425
AATACTTCCCGGATGAGTAA	0.530546704
AATACTTCTCGCCATCCCTG	0.913847411
AATACTTGATGATATTTGGG	0.017461853
AATACTTTACAACTTCAGAC	0.388631153
AATAGAAACTGAAAATCCAG	0.998828953
AATAGAACAGATGCAGAAGA	0.998461645
AATAGAAGAACTGCTTAAGG	0.998834365
AATAGAAGCTGTCCGGACCC	0.572537419
AATAGACCCTGAGACACAAA	0.996208724
AATAGACGCGATCTCTTGAG	0.233770206
AATAGACTCTGAGAAGCAGA	0.709214066
AATAGAGGAGAAATGCCCGG	0.998962129
AATAGAGGAGATGTGTCACG	0.99829875
AATAGAGGTCTTCCACCGGG	0.998851997
AATAGAGTAGAAAAAATTGG	0.995893877
AATAGATGCCAAGCGCCCCA	0.99886101
AATAGCAATGGCGAGATCAA	0.998867254
AATAGCAGAAGAATACCATG	0.989228523
AATAGCATATCCAATCCAGG	0.917794103
AATAGCCACCAGGATCCAAA	0.834995624
AATAGCCATGATGGACTGGA	0.941462658
AATAGCGCAGATCATGGCCA	0.672571579
AATAGCTACTGGCGGATCCG	0.998971732
AATAGGAAAGAAAAAACACA	0.980220556
AATAGGAAGACCAATGACAG	0.346434063
AATAGGCTGGACTCAAGCAA	0.998995308
AATAGGGTCAATGATCCATG	0.998873789
AATAGGGTGAATGATCCGGG	0.998190527
AATAGTACTCACAAACTCCG	0.719116029
AATAGTATATGGAATTCGAC	0.998786472
AATAGTATGCTTACGTCACA	0.553759915
AATAGTCCTCTATGTCCCCA	0.644138038
AATAGTGGCTAGCTGCGCAA	0.229404328
AATAGTTCTCAACAGAAAAG	0.998828964
AATAGTTCTTCCTCACTGCG	0.678439151
AATATAAGCGACGTGCTGCA	0.990062512
AATATAATGAGATAAAGCAC	0.996376215
AATATACCGGACGAACACAG	0.614372613
AATATACTAGTGCAAAACCT	0.02845223
AATATATGATTTAATCCCTG	0.998848953
AATATATTACCAAAGTCGCA	0.451099959
AATATATTCCAACAGCCTGG	0.595559623
AATATATTGTCTGCATCCCA	0.542606877
AATATCCAAGAAGCAGTAGA	0.998969724
AATATCCCGACGTTGTGGCG	0.834343859
AATATCCGATTTACTTCAGG	0.998893863
AATATCTCCAGTTCTGGCAG	0.995940031
AATATCTCCCTTGGGTAACG	0.997295808
AATATCTGAAAACCAGAAGG	0.583619135
AATATCTGAATCTACCCCCG	0.995122024
AATATGACTTTACGTCCAGT	0.399517406
AATATGAGACCAAAGTCCAT	0.998974448
AATATGAGACTCTAGAACGA	0.808751208
AATATGAGCATGAAATGGAG	0.900779022
AATATGAGTTAAGAACTGCT	0.994925179
AATATGATAAAGGATCCCCA	0.998970384
AATATGATACACCTACAAAG	0.97797219
AATATGCTATTGTCCACTGG	0.672683285
AATATGCTGGAAGGAGTTGG	0.999079923
AATATGGAAATAATGCCCGA	0.40370812
AATATGGACCCAAGAGTCAG	0.998851588
AATATGGAGGCCGCTGCGGA	0.810338635
AATATGGATCACAAACCAGA	0.365393179
AATATGGCGGCGCCCAGTGG	0.949429261
AATATGGCTGTTGTTGCCCA	0.248437773
AATATGGGCTGGAATCTCGT	0.995523703
AATATGGGTGATGTTGAGAA	0.994934159
AATATGGTAGAGAAACCATA	0.995510536
AATATGTGGAAGTTTCCAGG	0.998846133
AATATGTTGAATCTTTCCGG	0.774089665
AATATTAAACCAAATCTGGG	0.943487931
AATATTCAGAGGAGCCCGCG	0.721874821
AATATTCTATCGGATCCACT	0.352664126
AATATTGAACACTTGAAGAA	0.709824294
AATATTGCTCACAAACAGAG	0.998541732
AATATTGCTGGATCAAACCA	0.99845463
AATATTGTCCAGATGAAGGA	0.99611195
AATATTTAAGACTTACCCTC	0.98213218
AATATTTATGAGCTAATACG	0.99842677
AATCAAAAGCTATAAATCCA	0.789367884
AATCAAACAGGAAGAGAACG	0.586334501
AATCAAAGAGAGCTTCCCAC	0.759884779
AATCAAAGTGATCCCATACA	0.998460623
AATCAAATAGCCCAGAACTG	0.997820888
AATCAACCAGAATTTGGCTG	0.732977095
AATCAACCCACAGCTGCACA	0.999305858
AATCAACCCACGCATCCTAA	0.99576386
AATCAAGTCCAGCATACAAT	0.994769199
AATCAAGTCCGCACAACCGG	0.998852641
AATCAAGTCTTCTTACAAGA	0.997302609
AATCAAGTTCCACCTCCCCT	0.998887109
AATCAAGTTCGAGCACAACG	0.998858245
AATCAATTATGCAAAGGAGG	0.998844588
AATCACACCAATAAGATACA	0.955177324
AATCACAGAGTATGAACCAA	0.99551463
AATCACAGATCCAACCGGCT	0.998425388
AATCACAGCCCCAAACCCAA	0.954862771
AATCACATATCCCATTCAGA	0.028691146
AATCACATCTGGCTTAGGAA	0.911076061
AATCACATCTTGAAATACAT	0.997955383
AATCACCAGTTTCTTCCGGA	0.993449184
AATCACCCCTCAAGGAACCA	0.517152723
AATCACCTCCACCTGCCGCA	0.107742564
AATCACTTCCCTCTTCAGAG	0.86921016
AATCACTTGGAAAAGAGCTG	0.645730814
AATCAGACCAGCCAAAAGGA	0.998976232
AATCAGACCAGCTAGAGTAG	0.789711235
AATCAGACTAGAAAGTGAAG	0.966419207
AATCAGAGCAGATAATAAAC	0.50076851
AATCAGCAGCCATATTGCCA	0.994464745
AATCAGCAGTATCCTCCGGG	0.793197304
AATCAGCCAAAGAAGAGCAG	0.997554545
AATCAGCCCCAAATACAAAC	0.995874947
AATCAGCTCTTCTTTCCTCG	0.99889887
AATCAGCTGCCAGTTCCACT	0.995885475
AATCAGGAAGAACGAGACAA	0.997335219
AATCAGGAGAAACGAGAGAG	0.998884737
AATCAGGCCTTGCAGGTGCG	0.997299814
AATCAGGCTGAGGAGAGCAC	0.995626012
AATCAGGGTAAGAGAGGGGG	0.998982197
AATCAGGTCAGGATTTCCTA	0.998589681
AATCAGGTGCTCCTTCACCA	0.995962699
AATCAGGTGTACGTTTCTGG	0.730290307
AATCAGTCCCATGACTGCCG	0.998886849
AATCAGTGATGGCCATGGAG	0.223996649
AATCAGTGTGGAGATCAAGG	0.704935481
AATCATAACGATCAGAGTCG	0.831680668
AATCATAAGTGTGATCCCGA	0.400844595
AATCATACCAAGTTATCAGG	0.42392275
AATCATACGGAAATGAGAAG	0.681129419
AATCATCCGCCAGATCCGCC	0.998547492
AATCATGAAATCATGCCAGG	0.997296158
AATCATGGTTGCCAGCAGCA	0.997304408
AATCATTTGAAGCTGCTAAG	0.995517751
AATCATTTGTAGCTTCCAGG	0.960798417
AATCCAAACCGGGCCACAAA	0.997308091
AATCCAAGAGGCAAAACCCC	0.775444611
AATCCAAGCCACACCACCAA	0.998851074
AATCCACCAGGATATGCCCA	0.998792783
AATCCACCTCGATCTCCTTG	0.995510158
AATCCACTAATATTCAGCCA	0.888200819
AATCCACTAGTTCTTCCTGG	0.720606628
AATCCACTCCTACCTCCACT	0.998874335
AATCCACTGGGACCTGTCCA	0.770692921
AATCCACTGTCTCCACCAGG	0.36425856
AATCCAGAGAGAAATCGCCC	0.90032726
AATCCAGAGCTAGTACTGGA	0.830521939
AATCCAGCAGCACAATGCGA	0.997956367
AATCCAGCCACAGAATACAG	0.99730198
AATCCAGCCAGGCGGCGCAG	0.889568503
AATCCAGCCCTTGATGCACG	0.723984782
AATCCAGGCGATGTCAGCCA	0.998853107
AATCCAGGCTACACTCTCCA	0.995965315
AATCCAGTACCTCAGACAGA	0.999836976
AATCCAGTCAGCAAACTCAA	0.990490728
AATCCAGTGGAAATCAGGAG	0.901254192
AATCCATGCAGAAAAAACTT	0.792246389
AATCCATGTACTGACCAGGA	0.985598768
AATCCATGTGAGCTTTACCA	0.988720684
AATCCATTCAAGGACTCGAG	0.997816623
AATCCCACCCAGAAGACAAA	0.997735425
AATCCCAGCAGCAATCACCT	0.875952056
AATCCCAGTTGTCGCCCCCA	0.583244854
AATCCCATCGTAGTGGTCCA	0.998853549
AATCCCCACCTACCTTTGCA	0.9986151
AATCCCCAGTGCCTTCTGAA	0.999052746
AATCCCCTAGGATCTCAGGT	0.86567025
AATCCCGAGACATCTTTGGG	0.998411583
AATCCCGCTGCATTTCAAAG	0.053220539
AATCCCTACTGGACCAGCCG	0.996202461
AATCCCTATGAGATGATCCG	0.998989562
AATCCCTCAGACTATCAACT	0.998851769
AATCCCTGCACGATTCCCAG	0.998849319
AATCCCTGTCCAGCAGCAGG	0.188452251
AATCCCTTATGCAGTCAGAG	0.998733581
AATCCGACTTTGCAAAATGG	0.901074924
AATCCGAGAGAAAGAGGGAG	0.998504384
AATCCGAGCAGGCCTAGCCA	0.992255591
AATCCGAGGCGAGTGCCAAG	0.575364186
AATCCGCAAGATAGACCAGA	0.974061701
AATCCGCTCCACTTACTCGA	0.433132343
AATCCGCTGCTAAATTACAT	0.99898886
AATCCGGAACCAGATCATAA	0.46301861
AATCCGGACGATGATGCGGA	0.802793987
AATCCGGCTACCCTCAGCCA	0.994814592
AATCCGGGAGAAATACGAAA	0.995516088
AATCCGGGCAGCATTAGCAA	0.998457234
AATCCGTAGATGAGAAGCAA	0.997295926
AATCCGTTGAGCAAAAACCG	0.998978728
AATCCTACAGAAAATCCTAA	0.997316446
AATCCTACTGTTGCTGTGCG	0.99897938
AATCCTATAGTGACAGCCCA	0.998847654
AATCCTCGTTTCAAAAGGGC	0.388129777
AATCCTCTATCCAGAAAACA	0.998687274
AATCCTCTATGGCAGTCCCG	0.998860378
AATCCTCTCAGCCAAAGCAA	0.998978829
AATCCTCTCGATATTCGGGT	0.767838255
AATCCTCTGGCGCCTAGCCG	0.998852909
AATCCTCTGGTGCTTAAGAA	0.777082927
AATCCTGCAACAATGGCCCA	0.998395744
AATCCTGTAGATCTCCAGGA	0.599537033
AATCCTGTCGCTTAATCCGC	0.586449581
AATCCTTCTGAAAAGGGCCC	0.99731353
AATCCTTGAAGGCCTCAAAG	0.584194654
AATCCTTGGAGCCCTAACAG	0.646809548
AATCGAAGACTGTACAGAAA	0.568832741
AATCGACCCCAGCATCCAGA	0.998909642
AATCGACCTTGTTGGCCACG	0.927362079
AATCGACGAGGACCCCCAGG	0.997297665
AATCGACTGGGATTTCCCCG	0.749774212
AATCGAGAAGAAGTATGACG	0.998836192
AATCGAGGTGAGCTGCACCC	0.700367947
AATCGATCAAGGAAACTGAG	0.995516968
AATCGATCAGTGGCTCCCCA	0.897880192
AATCGATCCACTGTAATATG	0.996776447
AATCGATCCCACCATCCAGC	0.998418728
AATCGATTGGAATCACCAAA	0.997300702
AATCGCACTCAGACTCCCAG	0.995935385
AATCGCCTGCTACAAAAACA	0.996012956
AATCGCTTCGATGACTACCA	0.592309233
AATCGGACTTATTCACGCAG	0.567627531
AATCGGCCGGAGTCTGGCGG	0.783971131
AATCGGGGCCCAAGAAAAGG	0.907263077
AATCGGGTGAGGAAAAACCG	0.995512926
AATCGGTGCGACACACGACG	0.998974795
AATCGGTGCTCAAAGCAATC	0.953369299
AATCGTAGCAAACAGAGCAG	0.998818738
AATCGTCTAGAGGTTCTGCA	0.995968411
AATCGTGCTGGAGCGAACCA	0.995512355
AATCGTGGAGGTACTTCACG	0.727192624
AATCGTTGTGGAGGGATAGG	0.998858434
AATCTAAGTCAAAATGGAGA	0.703636174
AATCTACCAGAGCACACCCA	0.678153174
AATCTACCCAACAACAGCCA	0.99547517
AATCTACTAGGCAGGCCAAC	0.937823772
AATCTACTATCGGGGTGCCA	0.992503789
AATCTACTCTATGGAAAGCA	0.998517976
AATCTCACCCAATATCCAGC	0.997440792
AATCTCATAGAAGTTCTCGG	0.950674001
AATCTCATGTGTCAGCCCAG	0.787156637
AATCTCCATCATAATCCCCA	0.791542717
AATCTCCCTCAGAAAAAACG	0.970711943
AATCTCCTAGAAAAGGCATA	0.665924452
AATCTCCTGGATTTCTGGAG	0.385845559
AATCTCCTGTCTCATCCAGT	0.583118518
AATCTCGGATTTCTAAGCAG	0.998993514
AATCTCGTCCACCATCACCA	0.998799077
AATCTCTACAGAGAAGGCAG	0.235274826
AATCTCTCTTTCATGCACAA	0.883679535
AATCTCTTCGGCACACTCCA	0.823717259
AATCTCTTCGGTCATGAGGG	0.998978248
AATCTCTTGTAATTCCACAA	0.235561572
AATCTGATACTGCTTATCAG	0.757486131
AATCTGATGTGGATCCCAGG	0.588054531
AATCTGCAAGGGGTAAATGA	0.997328122
AATCTGCCCTGATTGTCCAG	0.995590093
AATCTGCCGTGGGAGATGAG	0.916873654
AATCTGCCTTTGAGGTCAGG	0.998510421
AATCTGCGCATGAAGTTCCA	0.99552386
AATCTGCTACACTTAGGTTG	0.995969878
AATCTGCTCCTGGAGTACCT	0.99730194
AATCTGCTCTGACAGCCCTG	0.997707769
AATCTGCTGAGCCACGTGCA	0.995527399
AATCTGCTTGAAGAGCCGGG	0.995939309
AATCTGGCAGGGTTGTCCCA	0.998856197
AATCTGGGAGAGTCAAACTG	0.78799866
AATCTGGGAGTGAATCAGGC	0.603667342
AATCTGGGATGCAGACCAAA	0.996280912
AATCTGGGTGGATTGAGCAG	0.998969735
AATCTGTCACCGAAGCACAG	0.995510165
AATCTGTCCACACTTCACCA	0.998092352
AATCTGTCTTCCAAGAGCTG	0.998894184
AATCTGTGACTGGTCAAACA	0.096317533
AATCTGTGAGTGAGATGCAA	0.887361479
AATCTGTGCCAAGCAACCAG	0.998950971
AATCTGTGCGAGTCAAGCAT	0.99551538
AATCTGTTACAAAACAGCAG	0.829473413
AATCTGTTGAACTTTCCAGA	0.415327619
AATCTGTTGATGCCGAACAA	0.962777733
AATCTTACAGGTCTTTCAGA	0.478257793
AATCTTCAAGAGCCTCACCG	0.998968221
AATCTTCACGTCGAAGTGAA	0.908035297
AATCTTCAGTCAAATGACAA	0.99952718
AATCTTCCTGAAACGCCCAG	0.99898684
AATCTTCCTGAGAATCCAAA	0.005789156
AATCTTCCTGTGCCGTGTAA	0.998852364
AATCTTCTGCGCCATAACGA	0.990973147
AATCTTGCAGAAGACCGCAG	0.997300664
AATCTTGGAAACTCACTGCG	0.998982695
AATCTTGGAGAGCAGTGAGT	0.466606125
AATCTTGGATACTGCAGGAA	0.998970676
AATCTTGGCCAGAAGAACAA	0.998664167
AATCTTGGCTCTCACCCGAA	0.67443687
AATCTTGGTGAAATGAAAAG	0.858704675
AATCTTTCGGAGACTTTCCA	0.393388423
AATCTTTGATGAGAAGACAG	0.655807531
AATCTTTGTTGTCCACCGAG	0.995484805
AATGAAACAGTCATAAGCCA	0.902673903
AATGAAACCCCACTTGCGGT	0.357063874
AATGAAACTGAAATAGAAAG	0.839494815
AATGAAATACTCTGGCCAGT	0.99842262
AATGAAATCTTCCAAGTCCA	0.998843883
AATGAACAGCAAGGCTGCAG	0.995091629
AATGAACAGTTGGGACACCG	0.927976597
AATGAACGACTACAAGCTTG	0.37643657
AATGAACGCAAGGAGCTGCA	0.999738858
AATGAACTAGACCTTGCGTG	0.997957579
AATGAACTGTGGGATTATGA	0.781918244
AATGAAGAAGAAGGGACACA	0.578620177
AATGAAGAGAGAGTTCCCTA	0.805902503
AATGAAGATGAAGACATAGG	0.998970306
AATGAAGATGTGATTATTAA	0.996796246
AATGAAGCCGAAGAACAGCC	0.998169552
AATGAAGCTGAACTTCACAG	0.995516546
AATGAAGCTGAAGCACTGCA	0.998870668
AATGAAGGAGATGTTTCAGT	0.998952387
AATGAAGGAGCAACTCCGAC	0.997301965
AATGAAGGCACAGGAGCAGA	0.999462145
AATGAAGGTCAAGAAGCCGG	0.749804453
AATGAAGTCATTCTCCCCCA	0.599745138
AATGAATGGATCTTTCACCG	0.538532226
AATGAATGTGAGCAAAACAA	0.998657248
AATGAATTCCTGGATGCCGA	0.700541919
AATGACACAGAGATGCAGGA	0.997301328
AATGACAGCACTGACCGAAG	0.475077069
AATGACAGCCCATATCAAGG	0.998539422
AATGACAGTCCCTATCAGGG	0.824008049
AATGACATCGGCAGCCACCG	0.99552251
AATGACATCTTACGCAAAAA	0.002677556
AATGACCACCACAGCTGCCA	0.998747821
AATGACCCAGAATCTGGGGT	0.173840839
AATGACCCCATATTTGAGCG	0.997754416
AATGACCTGCACTTGAACAG	0.443088173
AATGACCTGGAGGACAGCTA	0.253275799
AATGACCTGTGGCTGAACGA	0.746427943
AATGACCTTGGGAAGTAGAG	0.643396746
AATGACTAACTGAAACCGGT	0.995452193
AATGACTCAGAAATGATGGT	0.994124688
AATGACTGACGTGGAGTCTG	0.997294644
AATGACTGAGTACAAACTGG	0.998899544
AATGACTTACAGATTGCAGG	0.837942266
AATGACTTCCAAGTGCTCCG	0.049128967
AATGACTTCGTTATATACCT	0.998086268
AATGACTTGGACACGAGCGG	0.320638727
AATGAGACTTTGGAAAGCAA	0.491456606
AATGAGATAGAAGAAATCAG	0.829106901
AATGAGATAGAGCTTGCCCT	0.476674174
AATGAGATCAGGAAACTGGA	0.998910194
AATGAGATCGAAGCTTTCAG	0.996088799
AATGAGCAGAATCTATATGG	0.821106394
AATGAGCCCTACGAGAAGGA	0.998894499
AATGAGCGTCGGAAGACAGA	0.998889425
AATGAGCTCCCGCATCGCCA	0.998849167
AATGAGCTGGACAATCTGGT	0.985000841
AATGAGCTTCCTGAGCAGCG	0.717342602
AATGAGGACGAACTTCTCCA	0.998985389
AATGAGGATGAGCAGAGCCC	0.998851565
AATGAGGCGTCGCAGAATAG	0.995162105
AATGAGGTAGAACCTGCAAA	0.999125315
AATGAGGTAGTCCAACCACC	0.737942944
AATGAGGTCGTCAAAGCTGG	0.980632673
AATGAGTACCGGCAGAAGCA	0.995970272
AATGAGTGACACTTTGACAG	0.473518755
AATGAGTTCTCCCCTCGCCT	0.998287748
AATGATCAGCCTGTTCCCCA	0.809191305
AATGATCAGTTCTAGAAGAG	0.662564856
AATGATCCTCAAGAGTGCCA	0.751026464
AATGATCTACAGCTGCGGAA	0.79775521
AATGATCTAGACGCTTGCTG	0.999031394
AATGATCTCCAAGTTCCAGG	0.987010696
AATGATCTTACCCTCCACAA	0.453729821
AATGATGAAAAGACACCACA	0.691726376
AATGATGAACTTCTTCCCCA	0.998957484
AATGATGAAGGCGAGCCAGG	0.995067756
AATGATGAGCATGTTCCCCA	0.998162525
AATGATGAGGATGCAGACAT	0.758843196
AATGATGCCAGAGCATTAGA	0.994079619
AATGATGCTGAACCTGCAAA	0.705300918
AATGATGGTCACCTTCTCCA	0.018584126
AATGATGTCACACTGAGCAA	0.99874652
AATGATGTCCTCTTCTGCCG	0.875782959
AATGATGTGGAAACTCCGGA	0.469106935
AATGATTCCTGGCAAAGCAA	0.963020809
AATGATTGTGAAATTCCGAG	0.828204239
AATGATTGTTTGCTATACGG	0.998975462
AATGCAAAGAGATCACACCA	0.979101342
AATGCAAGTGCTATTCCAGA	0.998883068
AATGCAATAGAAGCCCCCGG	0.420575467
AATGCAATAGGCACTCTCCA	0.998855111
AATGCACATCTGATCCCAGG	0.9988031
AATGCACATCTTCCAAACCA	0.928446717
AATGCACCGGAAAAATAGGA	0.998857556
AATGCACGAGGAGTAAACAA	0.999485483
AATGCACTAAGGAAAATGGC	0.661671013
AATGCAGAAGAAGTGTCGGA	0.995514424
AATGCAGAAGAGGCTATGGA	0.734257729
AATGCAGAGGAGTAGCACCA	0.56760676
AATGCAGCAGGACCTTTAGT	0.989064711
AATGCAGCCCAAGTGTTGGT	0.99944363
AATGCAGCGAGAGGATTGCA	0.996415341
AATGCAGCTAAAGCACCAAT	0.998853799
AATGCAGCTGGACCACCAGG	0.996785375
AATGCAGGATGAGTTCTCTA	0.998860024
AATGCAGTCCCCACTGTCCA	0.730176006
AATGCAGTCGATATCCTGGG	0.84279697
AATGCAGTCTTCCAGGACAA	0.413159321
AATGCAGTGCATATTAACAA	0.965392808
AATGCATACGCAAGACTCGG	0.63201558
AATGCATCCATCCTTTCAGA	0.194718422
AATGCATCCCTTGTAAAAGA	0.998872841
AATGCATTACAACCATCTGG	0.998978545
AATGCCACCCAACGGATGAG	0.916476482
AATGCCACCGACATCCCATC	0.998854269
AATGCCACCGAGGATCGCTG	0.919454805
AATGCCACCTACCATGTGCG	0.669450742
AATGCCACTGATCCAGACGA	0.701082601
AATGCCAGAAATCAACGCCA	0.996623436
AATGCCAGTCCATTCCCGAG	0.773066671
AATGCCATAGAACTGCTGCA	0.999396632
AATGCCATCGACAAGATCCG	0.995838848
AATGCCATGCTGATTAAAGG	0.982459763
AATGCCCAAGATGACGACGA	0.414123788
AATGCCCAAGGTATTCCAGA	0.998830307
AATGCCCAGAAAAGTCCACA	0.556745832
AATGCCCCACTTGGAAAACG	0.076944489
AATGCCCGTGAACACAGCCA	0.995965389
AATGCCCTCCTAGGCCGGAG	0.638173994
AATGCCCTCTACCTTCAAGA	0.998916671
AATGCCGACCAATTGCGCTG	0.753851236
AATGCCGCCAACCTACCGTG	0.998875574
AATGCCGTAGGCCGTCACGA	0.446143305
AATGCCTGAACCCAGCGCAG	0.316461976
AATGCCTGAACCCTGCACAG	0.00669423
AATGCCTGAACTCTACACAG	0.989334199
AATGCCTGGACACTGCACAA	0.998424665
AATGCCTTCAAGATACCCCT	0.995049153
AATGCCTTGAGACAGCTACA	0.836654505
AATGCGAGTGCTATCCCAGA	0.564337259
AATGCGATTGTGCATATGGG	0.803130286
AATGCGCGAGATGGACCTGC	0.99772536
AATGCGGTAAAACTGTCCTG	0.809483023
AATGCGGTAGAACGGCCGAT	0.657659548
AATGCGGTCCCTGACATCCA	0.908644894
AATGCTATTACACTGACGGG	0.39676216
AATGCTCCCGCAGAAGTACA	0.999012343
AATGCTCCCTATGTGCTCAT	0.995970491
AATGCTCCTGAAAAATAGAC	0.998794298
AATGCTCCTGATATATTCAT	0.995515225
AATGCTCTATACTTTAAGAG	0.664317603
AATGCTCTCAGCACCAGCGG	0.368694876
AATGCTCTGAAAGACGCCCC	0.548200757
AATGCTCTGACCCCAAAACG	0.997295779
AATGCTCTGTTCCAGAGCCA	0.995008219
AATGCTCTTTAAAACCAACG	0.848347838
AATGCTGAACTGGGGCCGGG	0.997320227
AATGCTGAGGATGTTGAGCA	0.995556473
AATGCTGCAGATATACCTGG	0.946524044
AATGCTGGCGGCAGCAGCAA	0.999456414
AATGCTGGTGAAAGCCCAGA	0.71887886
AATGCTGTATCAAATGCCTG	0.999047458
AATGCTGTCATCAAGCACCG	0.998979708
AATGCTTCACACCATTCAGG	0.557209208
AATGCTTCCAAATGTCACGA	0.266673884
AATGCTTCCCCAGAACCACT	0.733072321
AATGCTTCGGATAAGATCAT	0.903690716
AATGCTTCTTCCCAGCAGGA	0.998983759
AATGCTTGCTGAAGAACACG	0.998856995
AATGCTTGTCGCAACCCAGA	0.852318152
AATGCTTTAGACCACTGCCG	0.971634632
AATGGAAAAGTCTTTCAGGG	0.609793435
AATGGAAACGCAGAGCGCCA	0.998865678
AATGGAAACTTCTCTCCGCT	0.9991507
AATGGAAATGGAATTCACCA	0.998992571
AATGGAACCCCAGAGTTCAG	0.998974737
AATGGAAGATGATCCACGCA	0.547868236
AATGGAAGATTGCGAAACAA	0.94014172
AATGGAAGCCGAAAGCCAAA	0.995518822
AATGGAAGCGTCAAGAGAAG	0.995512478
AATGGAAGGTACGGATGCCA	0.674081655
AATGGAAGTTGTTAATACAG	0.320765716
AATGGAATAGACATTAACTG	0.879262071
AATGGAATAGCAGAGCTGGT	0.117667682
AATGGAATATGATCAAGCTA	0.578208609
AATGGAATTCCGCATCCCAG	0.995519221
AATGGACACGACCTTCACCG	0.995646888
AATGGACAGTGGCCTCCAGG	0.021620493
AATGGACCTCGAGAACCTGG	0.360148214
AATGGACGAAGCCTTCACAG	0.651126911
AATGGACGTGAAGGGAGCAG	0.044057033
AATGGACGTTCGATGCCACT	0.999627209
AATGGACTCGGTCTCTCTGA	0.197626137
AATGGACTCTGATATGGAAG	0.894835336
AATGGAGAAACAAAGACAAG	0.990942016
AATGGAGACTTATCCCCCAA	0.997303581
AATGGAGAGAAAGGGCTCGG	0.998430428
AATGGAGCAGATGAGCCGGG	0.998930245
AATGGAGCTGATGGTGACGC	0.998423346
AATGGAGGTGACCGACCTGG	0.870624273
AATGGATGAACAGAGCGTGG	0.47188967
AATGGATTTACATAACCAAA	0.99728694
AATGGCAAACCCAGGCCAAA	0.998944206
AATGGCAAAGCAGCACACCA	0.98389292
AATGGCACAGAGATGCATGA	0.848113112
AATGGCACCTCGAAAGGGGA	0.789238474
AATGGCACTTCACGGTTAGA	0.997301493
AATGGCAGACCAAATAGCCA	0.863894493
AATGGCAGCCATTTATGGCG	0.998980226
AATGGCAGCCCCATCTATGA	0.732607426
AATGGCAGCGAGGAAAGCAA	0.998857683
AATGGCAGTGAATTGCAAGA	0.997300858
AATGGCAGTGACGGCGTTGG	0.998940883
AATGGCATACGATCGAGCTG	0.25393977
AATGGCATATGACGGCTACG	0.902019278
AATGGCATCATGATGTTCGA	0.497463544
AATGGCATGGATCTCAGCGT	0.938136847
AATGGCCAACAGGAGCTGTA	0.995825783
AATGGCCCCCACAAGCCCAT	0.998976814
AATGGCCCTGAAAAAAGACA	0.940175289
[truncated: 68,893 more rows]
